# Supplementary material for: Ethyl 3-(4-methyl­benzyl­idene)carbazate
Source: Acta Crystallogr Sect E Struct Rep Online. 2010 Jun 5;66(Pt 7):o1565. doi: 10.1107/S1600536810020623 (PMC3006752; doi:10.1107/S1600536810020623)
Supplement: Supplementary file 1 [file e-66-o1565-sup1.cif]

##############################################################################
###                                                                        ###
###        Electronic paper (Acta Crystallographica Section E)             ###
###                                                                        ###
##############################################################################
#                                                                            #
# This CIF contains the data in a paper accepted for publication in Acta     #
# Crystallographica Section E. It conforms to the requirements of Notes      #
# for Authors for Section E, and has been peer reviewed under the auspices   #
# of the IUCr Commission on Journals.                                        #
#                                                                            #
# Full details of the Crystallographic Information File format               #
# are given in the paper "The Crystallographic Information File (CIF):       #
# a New Standard Archive File for Crystallography" by S. R. Hall, F. H.      #
# Allen and I. D. Brown [Acta Cryst. (1991), A47, 655-685].                  #
#                                                                            #
# The current version of the core CIF dictionary is obtainable from          #
# ftp://ftp.iucr.org/pub/cif_core.dic. The current version number is 2.4.    #
#                                                                            #
# Software is freely available for graphical display of the structure(s) in  #
# this CIF.  For information consult the CIF home page http://www.iucr.org/  #
# cif/home.html                                                              #
#                                                                            #
# This file may be used for bona fide research purposes within the           #
# scientific community so long as proper attribution is given to the journal # 
# article from which it was obtained.                                        #
#                                                                            #
##############################################################################
                                             
data_global
_audit_creation_method     'form.cif (version 2.0)'
_journal_data_validation_number     ?
_journal_date_recd_electronic     2010-05-26
_journal_date_accepted     2010-05-31
_journal_name_full     'Acta Crystallographica, Section E'
_journal_year     2010
_journal_volume     66
_journal_issue      7
_journal_page_first     o1565
_journal_page_last     o1565
_journal_paper_category     QO
_journal_coeditor_code     HB5473
_publ_contact_author_name     'Fang-Fang Jian'
_publ_contact_author_address
;
Microscale Science Institute,
Weifang University,
Weifang 261061,
People's Republic of China
;
_publ_contact_author_email     'liyufeng8111@163.com'
_publ_contact_author_fax     '86-0536-8785802'
_publ_contact_author_phone     '86-0536-8785802'
_publ_section_title
;
Ethyl 3-(4-methylbenzylidene)carbazate
;
loop_
    _publ_author_name
    _publ_author_address
    'Yu-Feng Li'
;
  Microscale Science Institute,
  Department of Chemistry and Chemical Engineering,
  Weifang University,
  Weifang 261061,
  People's Republic of China
;
    'Wen-Hai Sheng'
;
  Department of Chemistry and Chemical Engineering,
  Weifang University,
  Weifang 261061,
  People's Republic of China
;
    'Fang-Fang Jian'
;
  Microscale Science Institute,
  Weifang University,
  Weifang 261061,
  People's Republic of China
;
data_I
_audit_creation_method     SHELXL-97
_chemical_name_systematic
;
Ethyl 3-(4-methylbenzylidene)carbazate
;
_chemical_name_common     ?
_chemical_formula_moiety     'C11 H14 N2 O2'
_chemical_formula_sum     'C11 H14 N2 O2'
_chemical_formula_iupac     'C11 H14 N2 O2'
_chemical_formula_weight     206.24
_chemical_melting_point     ?
_symmetry_cell_setting     monoclinic
_symmetry_space_group_name_H-M     'P 21/c'
_symmetry_space_group_name_Hall     '-P 2ybc'
loop_
    _symmetry_equiv_pos_as_xyz
    'x, y, z'
    '-x, y+1/2, -z+1/2'
    '-x, -y, -z'
    'x, -y-1/2, z-1/2'
_cell_length_a     15.251(3)
_cell_length_b     8.2853(17)
_cell_length_c     18.139(4)
_cell_angle_alpha     90.00
_cell_angle_beta     101.85(3)
_cell_angle_gamma     90.00
_cell_volume     2243.3(8)
_cell_formula_units_Z     8
_cell_measurement_reflns_used     3927
_cell_measurement_theta_min     3.14
_cell_measurement_theta_max     27.48
_cell_measurement_temperature     293(2)
_exptl_crystal_description     block
_exptl_crystal_colour     colorless
_exptl_crystal_size_max     0.22
_exptl_crystal_size_mid     0.21
_exptl_crystal_size_min     0.20
_exptl_crystal_density_diffrn     1.221
_exptl_crystal_density_meas     ?
_exptl_crystal_density_method     'not measured'
_exptl_crystal_F_000     880
_exptl_absorpt_coefficient_mu     0.085
_exptl_absorpt_correction_type     none
_exptl_absorpt_process_details     ?
_exptl_absorpt_correction_T_min     ?
_exptl_absorpt_correction_T_max     ?
_exptl_special_details
;
;
_diffrn_ambient_temperature     293(2)
_diffrn_radiation_type     MoK\a
_diffrn_radiation_wavelength     0.71073
_diffrn_radiation_source     'fine-focus sealed tube'
_diffrn_radiation_monochromator     graphite
_diffrn_measurement_device_type     'Bruker SMART CCD'
_diffrn_measurement_method     \w
_diffrn_detector_area_resol_mean     ?
_diffrn_reflns_number     21172
_diffrn_reflns_av_R_equivalents     0.0369
_diffrn_reflns_av_sigmaI/netI     0.0306
_diffrn_reflns_theta_min     3.14
_diffrn_reflns_theta_max     27.48
_diffrn_reflns_theta_full     27.48
_diffrn_measured_fraction_theta_max     0.997
_diffrn_measured_fraction_theta_full     0.997
_diffrn_reflns_limit_h_min     -19
_diffrn_reflns_limit_h_max     19
_diffrn_reflns_limit_k_min     -10
_diffrn_reflns_limit_k_max     10
_diffrn_reflns_limit_l_min     -20
_diffrn_reflns_limit_l_max     23
_diffrn_standards_number     ?
_diffrn_standards_interval_count     ?
_diffrn_standards_interval_time     ?
_diffrn_standards_decay_%     ?
_refine_special_details
;
Refinement of <i>F</i>^2^ against ALL reflections. The weighted <i>R</i>-factor
<i>wR</i> and goodness of fit <i>S</i> are based on <i>F</i>^2^, conventional
<i>R</i>-factors <i>R</i> are based on <i>F</i>, with <i>F</i> set to zero for
negative <i>F</i>^2^. The threshold expression of <i>F</i>^2^ >
\s(<i>F</i>^2^) is used only for calculating <i>R</i>-factors(gt) <i>etc</i>.
and is not relevant to the choice of reflections for refinement.
<i>R</i>-factors based on <i>F</i>^2^ are statistically about twice as large
as those based on <i>F</i>, and <i>R</i>- factors based on ALL data will be
even larger.
;
_reflns_number_total     5128
_reflns_number_gt     3927
_reflns_threshold_expression     I>2\s(I)
_refine_ls_structure_factor_coef     Fsqd
_refine_ls_matrix_type     full
_refine_ls_R_factor_all     0.0668
_refine_ls_R_factor_gt     0.0553
_refine_ls_wR_factor_gt     0.1612
_refine_ls_wR_factor_ref     0.1852
_refine_ls_goodness_of_fit_ref     1.083
_refine_ls_restrained_S_all     1.083
_refine_ls_number_reflns     5128
_refine_ls_number_parameters     272
_refine_ls_number_restraints     0
_refine_ls_hydrogen_treatment     constr
_refine_ls_weighting_scheme     calc
_refine_ls_weighting_details
         'calc w=1/[\s^2^(Fo^2^)+(0.1115P)^2^+0.1779P] where P=(Fo^2^+2Fc^2^)/3'
_atom_sites_solution_hydrogens     geom
_atom_sites_solution_primary     direct
_atom_sites_solution_secondary     difmap
_refine_ls_shift/su_max     0.000
_refine_ls_shift/su_mean     0.000
_refine_diff_density_max     0.236
_refine_diff_density_min     -0.298
_refine_ls_extinction_method     'SHELXL97 (Sheldrick, 2008)'
_refine_ls_extinction_coef     0.064(6)
_refine_ls_extinction_expression
                                  'Fc^*^=kFc[1+0.001xFc^2^\l^3^/sin(2\q)]^-1/4^'
loop_
    _atom_type_symbol
    _atom_type_description
    _atom_type_scat_dispersion_real
    _atom_type_scat_dispersion_imag
    _atom_type_scat_source
    'C' 'C' 0.0033 0.0016
                         'International Tables Vol C Tables 4.2.6.8 and 6.1.1.4'
    'H' 'H' 0.0000 0.0000
                         'International Tables Vol C Tables 4.2.6.8 and 6.1.1.4'
    'N' 'N' 0.0061 0.0033
                         'International Tables Vol C Tables 4.2.6.8 and 6.1.1.4'
    'O' 'O' 0.0106 0.0060
                         'International Tables Vol C Tables 4.2.6.8 and 6.1.1.4'
_computing_data_collection     'SMART (Bruker, 1997)'
_computing_cell_refinement     'SAINT (Bruker, 1997)'
_computing_data_reduction     'SAINT (Bruker, 1997)'
_computing_structure_solution     'SHELXS97 (Sheldrick, 2008)'
_computing_structure_refinement     'SHELXL97 (Sheldrick, 2008)'
_computing_molecular_graphics     'SHELXTL (Sheldrick, 2008)'
_computing_publication_material     'SHELXTL (Sheldrick, 2008)'
loop_
    _atom_site_type_symbol
    _atom_site_label
    _atom_site_fract_x
    _atom_site_fract_y
    _atom_site_fract_z
    _atom_site_U_iso_or_equiv
    _atom_site_adp_type
    _atom_site_calc_flag
    _atom_site_refinement_flags
    _atom_site_occupancy
    _atom_site_disorder_assembly
    _atom_site_disorder_group
    N N2A 0.37582(8) 0.81674(15) 0.31081(7) 0.0581(3) Uani d . 1 . .
    O O2A 0.59141(7) 0.95340(14) 0.38400(6) 0.0669(3) Uani d . 1 . .
    O O1B 0.46162(7) 0.81088(16) 0.00172(6) 0.0724(4) Uani d . 1 . .
    N N1A 0.46022(8) 0.83572(16) 0.35399(7) 0.0617(3) Uani d . 1 . .
    H H1AA 0.4760 0.7844 0.3958 0.074 Uiso calc R 1 . .
    O O2B 0.57247(7) 0.80498(16) 0.10534(6) 0.0720(3) Uani d . 1 . .
    N N1B 0.44923(9) 0.93461(17) 0.11143(6) 0.0642(4) Uani d . 1 . .
    H H1BA 0.4757 0.9577 0.1568 0.077 Uiso calc R 1 . .
    N N2B 0.36356(8) 0.98639(16) 0.08381(6) 0.0607(3) Uani d . 1 . .
    C C5A 0.23044(9) 0.70401(17) 0.29857(8) 0.0542(3) Uani d . 1 . .
    O O1A 0.50636(8) 1.00212(17) 0.26947(6) 0.0762(4) Uani d . 1 . .
    C C3A 0.51804(10) 0.93606(19) 0.32980(7) 0.0570(3) Uani d . 1 . .
    C C5B 0.23472(10) 1.12384(18) 0.10486(7) 0.0574(4) Uani d . 1 . .
    C C3B 0.49157(10) 0.84683(19) 0.06658(8) 0.0602(4) Uani d . 1 . .
    C C8A 0.04993(10) 0.66046(18) 0.22712(9) 0.0599(4) Uani d . 1 . .
    C C4A 0.32349(10) 0.72637(19) 0.33783(8) 0.0598(4) Uani d . 1 . .
    H H4AA 0.3444 0.6734 0.3832 0.072 Uiso calc R 1 . .
    C C4B 0.32641(11) 1.06587(18) 0.12903(8) 0.0598(4) Uani d . 1 . .
    H H4BA 0.3578 1.0871 0.1777 0.072 Uiso calc R 1 . .
    C C9A 0.10661(10) 0.7566(2) 0.19601(8) 0.0646(4) Uani d . 1 . .
    H H9AA 0.0845 0.8079 0.1504 0.077 Uiso calc R 1 . .
    C C10A 0.19508(10) 0.77894(19) 0.23044(8) 0.0613(4) Uani d . 1 . .
    H H10A 0.2314 0.8447 0.2079 0.074 Uiso calc R 1 . .
    C C6B 0.19536(12) 1.2192(2) 0.15151(9) 0.0701(4) Uani d . 1 . .
    H H6BA 0.2277 1.2459 0.1992 0.084 Uiso calc R 1 . .
    C C6A 0.17352(12) 0.6081(2) 0.32983(9) 0.0718(4) Uani d . 1 . .
    H H6AA 0.1954 0.5560 0.3753 0.086 Uiso calc R 1 . .
    C C2A 0.65982(10) 1.0586(2) 0.36603(10) 0.0683(4) Uani d . 1 . .
    H H2AB 0.6337 1.1604 0.3461 0.082 Uiso calc R 1 . .
    H H2AC 0.6883 1.0087 0.3286 0.082 Uiso calc R 1 . .
    C C10B 0.18358(12) 1.0863(2) 0.03459(9) 0.0721(4) Uani d . 1 . .
    H H10B 0.2083 1.0225 0.0019 0.087 Uiso calc R 1 . .
    C C8B 0.05775(12) 1.2381(2) 0.05846(10) 0.0684(4) Uani d . 1 . .
    C C9B 0.09748(13) 1.1412(2) 0.01226(10) 0.0763(5) Uani d . 1 . .
    H H9BA 0.0649 1.1128 -0.0351 0.092 Uiso calc R 1 . .
    C C2B 0.62646(11) 0.7096(3) 0.06543(10) 0.0753(5) Uani d . 1 . .
    H H2BB 0.6391 0.7694 0.0228 0.090 Uiso calc R 1 . .
    H H2BC 0.5954 0.6108 0.0470 0.090 Uiso calc R 1 . .
    C C7A 0.08469(12) 0.5880(2) 0.29489(10) 0.0742(5) Uani d . 1 . .
    H H7AA 0.0478 0.5240 0.3177 0.089 Uiso calc R 1 . .
    C C11A -0.04662(11) 0.6351(3) 0.18905(11) 0.0790(5) Uani d . 1 . .
    H H11A -0.0593 0.6943 0.1426 0.118 Uiso calc R 1 . .
    H H11B -0.0848 0.6726 0.2214 0.118 Uiso calc R 1 . .
    H H11C -0.0572 0.5222 0.1789 0.118 Uiso calc R 1 . .
    C C1B 0.71149(13) 0.6717(3) 0.12010(12) 0.0866(6) Uani d . 1 . .
    H H1BB 0.7493 0.6069 0.0957 0.130 Uiso calc R 1 . .
    H H1BC 0.6979 0.6137 0.1622 0.130 Uiso calc R 1 . .
    H H1BD 0.7418 0.7704 0.1375 0.130 Uiso calc R 1 . .
    C C11B -0.03689(13) 1.2974(3) 0.03316(13) 0.0880(6) Uani d . 1 . .
    H H11D -0.0531 1.3622 0.0722 0.132 Uiso calc R 1 . .
    H H11E -0.0768 1.2068 0.0228 0.132 Uiso calc R 1 . .
    H H11F -0.0413 1.3611 -0.0117 0.132 Uiso calc R 1 . .
    C C7B 0.10868(13) 1.2758(2) 0.12853(10) 0.0751(5) Uani d . 1 . .
    H H7BA 0.0841 1.3406 0.1609 0.090 Uiso calc R 1 . .
    C C1A 0.72665(12) 1.0856(3) 0.43748(11) 0.0850(5) Uani d . 1 . .
    H H1AB 0.7731 1.1560 0.4280 0.127 Uiso calc R 1 . .
    H H1AC 0.7523 0.9842 0.4563 0.127 Uiso calc R 1 . .
    H H1AD 0.6975 1.1342 0.4741 0.127 Uiso calc R 1 . .
loop_
    _atom_site_aniso_label
    _atom_site_aniso_U_11
    _atom_site_aniso_U_22
    _atom_site_aniso_U_33
    _atom_site_aniso_U_12
    _atom_site_aniso_U_13
    _atom_site_aniso_U_23
    N2A 0.0505(6) 0.0690(8) 0.0487(6) 0.0009(5) -0.0044(5) -0.0021(5)
    O2A 0.0542(6) 0.0850(7) 0.0551(6) -0.0096(5) -0.0035(5) 0.0072(5)
    O1B 0.0614(6) 0.1030(9) 0.0472(6) 0.0021(6) -0.0020(5) -0.0095(5)
    N1A 0.0536(6) 0.0772(8) 0.0471(6) -0.0042(6) -0.0061(5) 0.0053(5)
    O2B 0.0601(6) 0.1023(9) 0.0481(5) 0.0065(6) -0.0017(5) -0.0001(5)
    N1B 0.0608(7) 0.0869(9) 0.0402(6) 0.0023(6) -0.0008(5) -0.0012(5)
    N2B 0.0597(7) 0.0715(8) 0.0474(6) -0.0014(6) 0.0031(5) 0.0050(5)
    C5A 0.0523(7) 0.0578(8) 0.0488(7) 0.0031(5) 0.0018(6) -0.0010(5)
    O1A 0.0757(7) 0.1016(9) 0.0463(6) -0.0109(6) 0.0007(5) 0.0080(5)
    C3A 0.0547(7) 0.0680(9) 0.0450(7) 0.0018(6) 0.0023(6) -0.0040(6)
    C5B 0.0662(8) 0.0594(8) 0.0453(7) -0.0043(6) 0.0082(6) 0.0064(6)
    C3B 0.0567(8) 0.0755(9) 0.0442(7) -0.0056(6) 0.0007(6) 0.0042(6)
    C8A 0.0523(7) 0.0629(8) 0.0612(8) 0.0035(6) 0.0042(6) -0.0077(6)
    C4A 0.0572(8) 0.0666(9) 0.0496(7) 0.0027(6) -0.0034(6) 0.0031(6)
    C4B 0.0657(8) 0.0679(9) 0.0431(6) -0.0045(7) 0.0051(6) 0.0040(6)
    C9A 0.0560(8) 0.0822(10) 0.0514(7) 0.0064(7) 0.0014(6) 0.0093(7)
    C10A 0.0529(7) 0.0740(9) 0.0550(8) 0.0014(6) 0.0061(6) 0.0110(7)
    C6B 0.0803(10) 0.0777(10) 0.0496(8) 0.0010(8) 0.0072(7) -0.0044(7)
    C6A 0.0706(9) 0.0798(11) 0.0590(8) -0.0036(8) -0.0009(7) 0.0188(7)
    C2A 0.0554(8) 0.0760(10) 0.0712(9) -0.0050(7) 0.0075(7) 0.0037(8)
    C10B 0.0715(10) 0.0894(12) 0.0523(8) 0.0067(8) 0.0053(7) -0.0092(7)
    C8B 0.0705(9) 0.0667(9) 0.0666(9) 0.0018(7) 0.0104(8) 0.0097(7)
    C9B 0.0732(10) 0.0930(12) 0.0564(8) 0.0049(9) -0.0014(8) -0.0046(8)
    C2B 0.0592(9) 0.1050(13) 0.0598(9) 0.0058(8) 0.0076(7) 0.0037(8)
    C7A 0.0643(9) 0.0819(11) 0.0731(10) -0.0112(8) 0.0068(8) 0.0157(8)
    C11A 0.0554(8) 0.0934(13) 0.0820(11) -0.0039(8) 0.0001(8) -0.0089(9)
    C1B 0.0635(10) 0.1040(14) 0.0834(12) 0.0040(9) -0.0052(9) 0.0051(10)
    C11B 0.0766(12) 0.0861(13) 0.0963(14) 0.0124(9) 0.0058(10) 0.0095(10)
    C7B 0.0807(11) 0.0774(11) 0.0670(10) 0.0106(8) 0.0146(9) -0.0050(8)
    C1A 0.0609(9) 0.1028(14) 0.0836(12) -0.0139(9) -0.0028(9) -0.0013(10)
_geom_special_details
;
All e.s.d.'s (except the e.s.d. in the dihedral angle between two l.s. planes)
are estimated using the full covariance matrix. The cell e.s.d.'s are taken
into account individually in the estimation of e.s.d.'s in distances, angles
and torsion angles; correlations between e.s.d.'s in cell parameters are only
used when they are defined by crystal symmetry. An approximate (isotropic)
treatment of cell e.s.d.'s is used for estimating e.s.d.'s involving l.s.
planes.
;
loop_
    _geom_bond_atom_site_label_1
    _geom_bond_atom_site_label_2
    _geom_bond_site_symmetry_2
    _geom_bond_distance
    _geom_bond_publ_flag
    N2A C4A . 1.2641(19) ?
    N2A N1A . 1.3716(17) ?
    O2A C3A . 1.3371(17) ?
    O2A C2A . 1.4471(19) ?
    O1B C3B . 1.2086(18) ?
    N1A C3A . 1.349(2) ?
    N1A H1AA . 0.8600 ?
    O2B C3B . 1.3345(18) ?
    O2B C2B . 1.439(2) ?
    N1B C3B . 1.350(2) ?
    N1B N2B . 1.3687(18) ?
    N1B H1BA . 0.8600 ?
    N2B C4B . 1.2722(19) ?
    C5A C6A . 1.382(2) ?
    C5A C10A . 1.389(2) ?
    C5A C4A . 1.4631(19) ?
    O1A C3A . 1.2036(17) ?
    C5B C6B . 1.382(2) ?
    C5B C10B . 1.386(2) ?
    C5B C4B . 1.458(2) ?
    C8A C7A . 1.373(2) ?
    C8A C9A . 1.379(2) ?
    C8A C11A . 1.507(2) ?
    C4A H4AA . 0.9300 ?
    C4B H4BA . 0.9300 ?
    C9A C10A . 1.378(2) ?
    C9A H9AA . 0.9300 ?
    C10A H10A . 0.9300 ?
    C6B C7B . 1.384(2) ?
    C6B H6BA . 0.9300 ?
    C6A C7A . 1.383(2) ?
    C6A H6AA . 0.9300 ?
    C2A C1A . 1.492(2) ?
    C2A H2AB . 0.9700 ?
    C2A H2AC . 0.9700 ?
    C10B C9B . 1.370(3) ?
    C10B H10B . 0.9300 ?
    C8B C7B . 1.382(3) ?
    C8B C9B . 1.386(3) ?
    C8B C11B . 1.505(3) ?
    C9B H9BA . 0.9300 ?
    C2B C1B . 1.495(2) ?
    C2B H2BB . 0.9700 ?
    C2B H2BC . 0.9700 ?
    C7A H7AA . 0.9300 ?
    C11A H11A . 0.9600 ?
    C11A H11B . 0.9600 ?
    C11A H11C . 0.9600 ?
    C1B H1BB . 0.9600 ?
    C1B H1BC . 0.9600 ?
    C1B H1BD . 0.9600 ?
    C11B H11D . 0.9600 ?
    C11B H11E . 0.9600 ?
    C11B H11F . 0.9600 ?
    C7B H7BA . 0.9300 ?
    C1A H1AB . 0.9600 ?
    C1A H1AC . 0.9600 ?
    C1A H1AD . 0.9600 ?
loop_
    _geom_angle_atom_site_label_1
    _geom_angle_atom_site_label_2
    _geom_angle_atom_site_label_3
    _geom_angle_site_symmetry_1
    _geom_angle_site_symmetry_3
    _geom_angle
    _geom_angle_publ_flag
    C4A N2A N1A . . 116.09(12) ?
    C3A O2A C2A . . 115.62(12) ?
    C3A N1A N2A . . 118.98(12) ?
    C3A N1A H1AA . . 120.5 ?
    N2A N1A H1AA . . 120.5 ?
    C3B O2B C2B . . 116.12(12) ?
    C3B N1B N2B . . 119.14(12) ?
    C3B N1B H1BA . . 120.4 ?
    N2B N1B H1BA . . 120.4 ?
    C4B N2B N1B . . 116.38(12) ?
    C6A C5A C10A . . 117.40(13) ?
    C6A C5A C4A . . 120.10(13) ?
    C10A C5A C4A . . 122.49(13) ?
    O1A C3A O2A . . 124.40(14) ?
    O1A C3A N1A . . 126.25(14) ?
    O2A C3A N1A . . 109.35(12) ?
    C6B C5B C10B . . 117.28(15) ?
    C6B C5B C4B . . 120.97(13) ?
    C10B C5B C4B . . 121.75(15) ?
    O1B C3B O2B . . 124.93(15) ?
    O1B C3B N1B . . 125.97(15) ?
    O2B C3B N1B . . 109.10(12) ?
    C7A C8A C9A . . 117.39(14) ?
    C7A C8A C11A . . 120.69(15) ?
    C9A C8A C11A . . 121.92(15) ?
    N2A C4A C5A . . 120.84(13) ?
    N2A C4A H4AA . . 119.6 ?
    C5A C4A H4AA . . 119.6 ?
    N2B C4B C5B . . 120.22(13) ?
    N2B C4B H4BA . . 119.9 ?
    C5B C4B H4BA . . 119.9 ?
    C10A C9A C8A . . 122.00(14) ?
    C10A C9A H9AA . . 119.0 ?
    C8A C9A H9AA . . 119.0 ?
    C9A C10A C5A . . 120.56(14) ?
    C9A C10A H10A . . 119.7 ?
    C5A C10A H10A . . 119.7 ?
    C5B C6B C7B . . 121.16(15) ?
    C5B C6B H6BA . . 119.4 ?
    C7B C6B H6BA . . 119.4 ?
    C5A C6A C7A . . 121.36(14) ?
    C5A C6A H6AA . . 119.3 ?
    C7A C6A H6AA . . 119.3 ?
    O2A C2A C1A . . 106.88(14) ?
    O2A C2A H2AB . . 110.3 ?
    C1A C2A H2AB . . 110.3 ?
    O2A C2A H2AC . . 110.3 ?
    C1A C2A H2AC . . 110.3 ?
    H2AB C2A H2AC . . 108.6 ?
    C9B C10B C5B . . 121.43(16) ?
    C9B C10B H10B . . 119.3 ?
    C5B C10B H10B . . 119.3 ?
    C7B C8B C9B . . 116.98(16) ?
    C7B C8B C11B . . 121.96(17) ?
    C9B C8B C11B . . 121.05(16) ?
    C10B C9B C8B . . 121.66(16) ?
    C10B C9B H9BA . . 119.2 ?
    C8B C9B H9BA . . 119.2 ?
    O2B C2B C1B . . 106.82(15) ?
    O2B C2B H2BB . . 110.4 ?
    C1B C2B H2BB . . 110.4 ?
    O2B C2B H2BC . . 110.4 ?
    C1B C2B H2BC . . 110.4 ?
    H2BB C2B H2BC . . 108.6 ?
    C8A C7A C6A . . 121.28(15) ?
    C8A C7A H7AA . . 119.4 ?
    C6A C7A H7AA . . 119.4 ?
    C8A C11A H11A . . 109.5 ?
    C8A C11A H11B . . 109.5 ?
    H11A C11A H11B . . 109.5 ?
    C8A C11A H11C . . 109.5 ?
    H11A C11A H11C . . 109.5 ?
    H11B C11A H11C . . 109.5 ?
    C2B C1B H1BB . . 109.5 ?
    C2B C1B H1BC . . 109.5 ?
    H1BB C1B H1BC . . 109.5 ?
    C2B C1B H1BD . . 109.5 ?
    H1BB C1B H1BD . . 109.5 ?
    H1BC C1B H1BD . . 109.5 ?
    C8B C11B H11D . . 109.5 ?
    C8B C11B H11E . . 109.5 ?
    H11D C11B H11E . . 109.5 ?
    C8B C11B H11F . . 109.5 ?
    H11D C11B H11F . . 109.5 ?
    H11E C11B H11F . . 109.5 ?
    C8B C7B C6B . . 121.48(16) ?
    C8B C7B H7BA . . 119.3 ?
    C6B C7B H7BA . . 119.3 ?
    C2A C1A H1AB . . 109.5 ?
    C2A C1A H1AC . . 109.5 ?
    H1AB C1A H1AC . . 109.5 ?
    C2A C1A H1AD . . 109.5 ?
    H1AB C1A H1AD . . 109.5 ?
    H1AC C1A H1AD . . 109.5 ?
loop_
    _geom_hbond_atom_site_label_D
    _geom_hbond_atom_site_label_H
    _geom_hbond_atom_site_label_A
    _geom_hbond_site_symmetry_A
    _geom_hbond_distance_DH
    _geom_hbond_distance_HA
    _geom_hbond_distance_DA
    _geom_hbond_angle_DHA
    N1B H1BA O1A . 0.86 2.03 2.8747(17) 165
    N1A H1AA O1B 4_576 0.86 2.13 2.9383(17) 157
