# Supplementary material for: Ethyl 3-(4-methyl­benzyl­idene)carbazate
Source: Acta Crystallogr Sect E Struct Rep Online. 2010 Jun 5;66(Pt 7):o1565. doi: 10.1107/S1600536810020623 (PMC3006752; doi:10.1107/S1600536810020623)
Supplement: Supplementary file 2 [file e-66-o1565-Isup2.hkl]

# 
# h,k,l, Fc-squared, Fo-squared, sigma(Fo-squared) and status flag 
# 
data_I
_shelx_title ' yy3 in P2(1)/c' 
_shelx_refln_list_code          4 
_shelx_F_calc_maximum      268.02 
_exptl_crystal_F_000       880.00 
_reflns_d_resolution_high  0.7701 
 
loop_ 
 _symmetry_equiv_pos_as_xyz 
 'x, y, z' 
 '-x, y+1/2, -z+1/2' 
 '-x, -y, -z' 
 'x, -y-1/2, z-1/2' 
 
_cell_length_a    15.2513 
_cell_length_b     8.2853 
_cell_length_c    18.1391 
_cell_angle_alpha  90.000 
_cell_angle_beta  101.846 
_cell_angle_gamma  90.000 
 
_shelx_F_squared_multiplier     1.000 
 
loop_ 
 _refln_index_h 
 _refln_index_k 
 _refln_index_l 
 _refln_F_squared_calc 
 _refln_F_squared_meas 
 _refln_F_squared_sigma 
 _refln_observed_status 
   3   0   0      935.59     1004.24     18.58 o 
   4   0   0      363.68      342.02      4.67 o 
   5   0   0     1065.67     1157.59     33.01 o 
   6   0   0      128.12      210.85      2.82 o 
   7   0   0     7435.60     7387.84   1623.67 o 
   8   0   0      741.24      809.92    137.30 o 
   9   0   0       44.80       35.59      1.48 o 
  10   0   0        1.12        3.56      0.62 o 
  11   0   0       50.30       54.89      3.50 o 
  12   0   0       85.46       71.68      3.05 o 
  13   0   0      136.14      123.58      4.54 o 
  14   0   0      116.07      103.60      2.25 o 
  15   0   0       45.27       46.25      1.63 o 
  16   0   0        1.07        0.86      0.32 o 
  17   0   0        4.84        4.60      1.40 o 
  18   0   0       14.43       20.50      2.31 o 
  19   0   0        4.05        0.34      2.13 o 
   2   1   0      316.24      311.64      2.85 o 
   3   1   0       13.11       15.24      0.24 o 
   4   1   0      201.69      196.38      1.84 o 
   5   1   0      152.84      125.07      2.40 o 
   6   1   0      193.75      187.66      3.39 o 
   7   1   0     2045.37     2161.70    186.42 o 
   8   1   0     1163.76     1143.76    114.53 o 
   9   1   0     1068.27     1074.53     67.06 o 
  10   1   0      118.86      119.66      1.61 o 
  11   1   0       75.51       89.63      1.12 o 
  12   1   0       10.60       14.60      0.70 o 
  13   1   0       19.78       22.30      1.25 o 
  14   1   0       20.57       19.76      0.81 o 
  15   1   0       32.76       40.18      1.51 o 
  16   1   0       47.10       49.08      1.37 o 
  17   1   0       25.98       29.91      1.11 o 
  18   1   0        1.00        0.27      0.32 o 
  19   1   0        0.85        0.37      0.74 o 
   0   2   0     8806.75     8748.38    344.64 o 
   1   2   0     7195.19     7468.18    201.97 o 
   2   2   0        0.69        1.89      0.20 o 
   3   2   0        5.27       10.64      0.28 o 
   4   2   0       58.98       55.93      0.60 o 
   5   2   0      111.93       81.33      0.78 o 
   6   2   0     1391.17     1682.84     26.34 o 
   7   2   0       38.27       46.94      0.65 o 
   8   2   0      326.09      330.61      3.71 o 
   9   2   0      235.11      210.65      2.21 o 
  10   2   0        3.32        2.37      0.24 o 
  11   2   0       13.88       19.04      0.54 o 
  12   2   0      572.87      563.36      7.69 o 
  13   2   0       11.60       18.81      1.65 o 
  14   2   0       59.09       60.90      1.11 o 
  15   2   0       14.07       17.99      0.69 o 
  16   2   0       22.56       21.25      1.46 o 
  17   2   0        0.04        1.11      0.35 o 
  18   2   0        2.96        3.37      0.51 o 
  19   2   0       11.51       -0.37      0.74 o 
   1   3   0      113.21      121.12      1.44 o 
   2   3   0       20.90       13.00      0.47 o 
   3   3   0      246.36      221.90      2.93 o 
   4   3   0       34.35       27.22      0.56 o 
   5   3   0        4.58        2.17      0.27 o 
   6   3   0       80.80       97.25      1.20 o 
   7   3   0       11.85        8.42      0.35 o 
   8   3   0       39.40       38.87      0.75 o 
   9   3   0        0.65        1.41      0.30 o 
  10   3   0      252.57      264.86      3.51 o 
  11   3   0      175.55      160.50      2.47 o 
  12   3   0      226.38      229.29      3.38 o 
  13   3   0      226.89      219.18      3.68 o 
  14   3   0       14.41       18.68      0.84 o 
  15   3   0        8.37       10.31      0.55 o 
  16   3   0        9.93       11.18      0.73 o 
  17   3   0        0.04        0.61      0.34 o 
  18   3   0        0.51        1.03      0.43 o 
   0   4   0      231.36      251.21      5.22 o 
   1   4   0      378.01      321.60      4.49 o 
   2   4   0        9.17        7.14      0.50 o 
   3   4   0       17.10       18.39      1.01 o 
   4   4   0      438.21      446.38      6.93 o 
   5   4   0        9.84        3.56      0.50 o 
   6   4   0       81.68       56.24      1.13 o 
   7   4   0      139.20      148.27      2.00 o 
   8   4   0       54.78       53.97      1.05 o 
   9   4   0       90.57       88.92      1.45 o 
  10   4   0       67.22       63.46      1.53 o 
  11   4   0        7.64        8.60      0.87 o 
  12   4   0        0.50        0.11      0.41 o 
  13   4   0       38.59       37.36      1.09 o 
  14   4   0        3.17        2.55      0.42 o 
  15   4   0        1.09        0.68      0.36 o 
  16   4   0       11.28       12.38      0.64 o 
  17   4   0        0.78        1.32      0.47 o 
   1   5   0       16.75       20.87      1.41 o 
   2   5   0       82.59       80.06      1.63 o 
   3   5   0      258.18      283.27      4.21 o 
   4   5   0      256.10      257.43      3.79 o 
   5   5   0       42.93       47.66      2.28 o 
   6   5   0       49.38       44.29      1.00 o 
   7   5   0      109.61      103.24      1.70 o 
   8   5   0       34.24       32.24      0.99 o 
   9   5   0       26.83       24.26      1.17 o 
  10   5   0       80.42      101.24      2.90 o 
  11   5   0       22.63       23.41      1.10 o 
  12   5   0      116.09      121.58      2.19 o 
  13   5   0        3.97        5.67      0.62 o 
  14   5   0       27.26       29.75      0.96 o 
  15   5   0        0.03       -0.02      0.28 o 
  16   5   0        1.76        0.70      0.41 o 
  17   5   0        5.03        4.07      1.57 o 
   0   6   0        0.36        2.67      0.84 o 
   1   6   0      324.68      394.88      8.44 o 
   2   6   0      375.16      392.31      7.72 o 
   3   6   0        2.91        3.21      0.55 o 
   4   6   0       91.78       94.11      2.13 o 
   5   6   0        3.72        6.27      0.79 o 
   6   6   0        0.30        1.97      0.53 o 
   7   6   0        6.47        4.74      0.64 o 
   8   6   0      118.32      137.11      2.63 o 
   9   6   0       53.31       62.07      1.92 o 
  10   6   0       17.40       18.02      1.13 o 
  11   6   0       10.65       12.85      0.84 o 
  12   6   0       58.88       63.59      1.98 o 
  13   6   0        6.14        5.05      0.68 o 
  14   6   0       16.84       15.84      1.98 o 
  15   6   0       16.66       22.13      1.05 o 
  16   6   0        0.22        0.20      0.46 o 
   1   7   0       10.31        9.57      1.07 o 
   2   7   0        0.99        1.29      0.60 o 
   3   7   0        7.87        8.01      0.84 o 
   4   7   0        2.20        1.45      0.61 o 
   5   7   0       42.77       50.42      1.97 o 
   6   7   0       96.91       94.63      2.63 o 
   7   7   0       15.85       16.10      1.16 o 
   8   7   0       44.94       49.80      2.14 o 
   9   7   0      122.82      125.81      3.29 o 
  10   7   0        3.36        3.22      0.68 o 
  11   7   0        0.14        0.11      0.37 o 
  12   7   0        5.96        4.42      1.42 o 
  13   7   0       16.66       18.44      1.13 o 
  14   7   0        4.36        0.35      0.55 o 
   0   8   0       43.45       59.02      3.13 o 
   1   8   0      144.67      163.78      4.92 o 
   2   8   0        6.08        6.45      0.98 o 
   3   8   0        3.82        2.87      0.77 o 
   4   8   0        0.00       -0.30      0.53 o 
   5   8   0        6.15        7.41      1.04 o 
   6   8   0        2.06        1.47      0.71 o 
   7   8   0        9.58        9.45      1.55 o 
   8   8   0        1.61        1.75      0.80 o 
   9   8   0        2.67        1.30      0.85 o 
  10   8   0        1.22        0.29      0.48 o 
  11   8   0        0.57       -0.08      0.45 o 
  12   8   0        0.95        0.46      0.55 o 
   1   9   0        6.08        7.66      1.71 o 
   2   9   0        6.14        6.10      1.39 o 
   3   9   0        0.28        0.42      0.80 o 
   4   9   0        0.87        0.41      0.71 o 
   5   9   0       30.89       38.18      2.08 o 
   6   9   0        6.74        3.44      1.69 o 
   7   9   0        4.86        2.45      0.86 o 
   8   9   0        0.35        0.12      0.53 o 
   9   9   0        0.52        0.12      0.53 o 
  10   9   0        0.04        0.08      0.48 o 
   0  10   0        0.21        0.62      1.32 o 
   1  10   0        0.12       -0.37      0.71 o 
   2  10   0       13.76       18.36      1.79 o 
   3  10   0        0.87        0.57      0.82 o 
   4  10   0        0.07       -0.28      0.84 o 
   5  10   0       11.91       10.38      2.29 o 
   6  10   0        0.05        0.51      0.80 o 
   7  10   0        0.00       -0.06      0.54 o 
 -19   1   1        4.41        6.56      0.68 o 
 -18   1   1        0.19        0.92      0.39 o 
 -17   1   1        1.77        2.48      0.39 o 
 -16   1   1       79.36       86.13      1.85 o 
 -15   1   1      261.35      271.54      4.11 o 
 -14   1   1       63.68       68.55      1.48 o 
 -13   1   1       68.74       75.88      1.42 o 
 -12   1   1       55.27       53.42      0.89 o 
 -11   1   1      296.73      311.00      3.79 o 
 -10   1   1       27.84       31.07      0.58 o 
  -9   1   1     1230.31     1436.30     25.30 o 
  -8   1   1      410.85      451.55      5.77 o 
  -7   1   1      278.35      286.54      2.87 o 
  -6   1   1      628.86      658.70      7.52 o 
  -5   1   1       27.19       25.24      0.29 o 
  -4   1   1      169.83      155.09      1.80 o 
  -3   1   1     5045.41     5210.48    108.98 o 
  -2   1   1      867.36      951.43     11.24 o 
   1   1   1       37.85       29.68      0.48 o 
   2   1   1      408.94      337.25      3.24 o 
   3   1   1     1470.14     1461.23     20.03 o 
   4   1   1      299.55      312.60      2.89 o 
   5   1   1       97.97       89.45      0.99 o 
   6   1   1      119.38      132.88      1.39 o 
   7   1   1      919.47     1106.60     20.65 o 
   8   1   1       33.50       26.16      1.06 o 
   9   1   1       51.03       50.02      0.97 o 
  10   1   1       43.07       37.06      0.74 o 
  11   1   1       69.85       75.21      1.24 o 
  12   1   1       14.17       14.77      0.60 o 
  13   1   1      339.28      303.94     25.26 o 
  14   1   1      107.28       98.59      2.49 o 
  15   1   1        8.59        9.74      0.50 o 
  16   1   1        6.88        5.15      0.56 o 
  17   1   1        0.39        0.18      0.24 o 
  18   1   1        0.37        0.62      0.23 o 
  19   1   1        0.31        0.61      0.32 o 
 -19   2   1        1.56        2.03      0.35 o 
 -18   2   1       14.83       17.04      1.40 o 
 -17   2   1        8.82       10.94      0.81 o 
 -16   2   1       11.80       13.22      0.67 o 
 -15   2   1        0.52        0.72      0.30 o 
 -14   2   1        0.65        0.16      0.27 o 
 -13   2   1       10.45        8.78      0.70 o 
 -12   2   1       16.82       16.94      0.96 o 
 -11   2   1        0.06       -0.21      0.21 o 
 -10   2   1      402.37      397.02      4.93 o 
  -9   2   1        3.65        4.37      0.30 o 
  -8   2   1      408.63      406.88      4.55 o 
  -7   2   1      208.75      226.53      2.37 o 
  -6   2   1      229.06      208.82      1.97 o 
  -5   2   1       72.07       64.63      0.67 o 
  -4   2   1      210.33      157.14      4.64 o 
  -3   2   1     5517.58     5753.73    147.18 o 
  -2   2   1     8764.35     8804.80    255.10 o 
  -1   2   1     4276.85     4580.94    106.79 o 
   0   2   1     2479.90     2598.28     50.25 o 
   1   2   1    15968.66    16237.89    599.17 o 
   2   2   1     2256.02     2441.65     46.72 o 
   3   2   1      820.00      752.54     10.16 o 
   4   2   1      815.11      877.46     10.94 o 
   5   2   1      162.59      131.94      1.39 o 
   6   2   1      482.75      471.07      5.54 o 
   7   2   1      517.02      538.69      6.36 o 
   8   2   1      343.44      370.47      5.14 o 
   9   2   1      180.86      183.61      3.72 o 
  10   2   1        1.29        2.45      0.33 o 
  11   2   1      265.87      258.56      4.55 o 
  12   2   1      215.92      213.34      4.43 o 
  13   2   1        1.00        3.09      0.65 o 
  14   2   1        2.32        1.12      0.34 o 
  15   2   1       13.51       13.03      0.60 o 
  16   2   1        0.35       -0.26      0.36 o 
  17   2   1        1.28        1.56      0.29 o 
  18   2   1        6.57       10.71      1.27 o 
 -18   3   1        0.03        0.53      0.38 o 
 -17   3   1        4.27        5.08      0.93 o 
 -16   3   1        0.10        0.18      0.22 o 
 -15   3   1        7.93        7.91      0.55 o 
 -14   3   1        8.22       11.31      1.08 o 
 -13   3   1        0.75        0.61      0.38 o 
 -12   3   1      264.77      266.23      4.52 o 
 -11   3   1       43.95       54.89      1.26 o 
 -10   3   1       24.30       17.88      0.64 o 
  -9   3   1      278.33      292.43      3.67 o 
  -8   3   1       97.35      102.27      1.36 o 
  -7   3   1       29.45       33.53      0.50 o 
  -6   3   1      126.32      138.69      1.52 o 
  -5   3   1        0.83        0.46      0.22 o 
  -4   3   1       20.03       14.64      0.42 o 
  -3   3   1     2329.78     2665.62     54.82 o 
  -2   3   1        3.75        8.00      0.45 o 
  -1   3   1        3.88        6.59      0.37 o 
   0   3   1      230.38      255.44      2.87 o 
   1   3   1     1485.60     1527.62     25.84 o 
   2   3   1      647.45      661.00      9.24 o 
   3   3   1     3315.99     3726.42     85.74 o 
   4   3   1      852.48      967.44     14.67 o 
   5   3   1      262.22      248.72      2.82 o 
   6   3   1      123.90      125.74      1.58 o 
   7   3   1        9.05        9.34      0.36 o 
   8   3   1       20.71       18.84      0.50 o 
   9   3   1       26.89       19.62      0.70 o 
  10   3   1      570.07      563.11      9.52 o 
  11   3   1      670.50      648.77     35.41 o 
  12   3   1      409.49      441.74      7.68 o 
  13   3   1       19.67       18.57      1.04 o 
  14   3   1        8.97       10.38      1.13 o 
  15   3   1        1.22        0.69      0.60 o 
  16   3   1        6.53        5.21      0.50 o 
  17   3   1        0.03        0.65      0.37 o 
  18   3   1        0.16        0.26      0.45 o 
 -18   4   1        3.32        1.14      0.54 o 
 -17   4   1        6.01        3.50      1.61 o 
 -16   4   1        0.37        0.38      0.38 o 
 -15   4   1        3.02        2.13      0.43 o 
 -14   4   1        0.05        0.04      0.25 o 
 -13   4   1       22.42       25.96      0.79 o 
 -12   4   1       16.92       17.32      0.81 o 
 -11   4   1      124.69      121.71      2.57 o 
 -10   4   1       45.50       44.38      1.27 o 
  -9   4   1        7.76        7.58      0.45 o 
  -8   4   1      125.75      118.70      1.62 o 
  -7   4   1       40.49       45.20      0.76 o 
  -6   4   1      332.49      305.30      3.88 o 
  -5   4   1      253.60      236.20      3.06 o 
  -4   4   1     2047.86     2388.59     51.67 o 
  -3   4   1     1353.07     1580.55     30.97 o 
  -2   4   1       37.38       23.88      0.81 o 
  -1   4   1      136.64      117.90      1.62 o 
   0   4   1      108.02      103.09      1.71 o 
   1   4   1      159.97      165.83      2.36 o 
   2   4   1        0.12        1.79      0.57 o 
   3   4   1     1261.83     1468.34     26.38 o 
   4   4   1        0.28        0.08      0.31 o 
   5   4   1      600.51      657.90     10.00 o 
   6   4   1        9.76        9.06      0.45 o 
   7   4   1        7.49       11.09      0.46 o 
   8   4   1       87.42       77.40      1.26 o 
   9   4   1       95.87       86.95      1.45 o 
  10   4   1        7.91        6.48      0.64 o 
  11   4   1      155.57      165.58      2.91 o 
  12   4   1       10.23       17.14      1.06 o 
  13   4   1        1.84        2.87      0.49 o 
  14   4   1        8.08        8.30      1.05 o 
  15   4   1        0.03        0.59      0.28 o 
  16   4   1       11.08       13.67      0.97 o 
  17   4   1       26.62       30.34      2.18 o 
 -17   5   1        5.28        4.30      1.84 o 
 -16   5   1        3.33        2.92      0.98 o 
 -15   5   1       12.14       11.53      0.86 o 
 -14   5   1       16.83       17.71      0.97 o 
 -13   5   1       17.67       22.33      0.90 o 
 -12   5   1       49.65       57.54      1.42 o 
 -11   5   1       49.44       51.93      1.39 o 
 -10   5   1      514.89      531.10      9.17 o 
  -9   5   1        4.53        3.62      0.55 o 
  -8   5   1        1.21        2.22      0.37 o 
  -7   5   1        7.12        7.87      0.50 o 
  -6   5   1       61.53       59.33      1.15 o 
  -5   5   1      261.64      298.70      4.48 o 
  -4   5   1        2.35        0.47      0.41 o 
  -3   5   1       59.31       72.77      1.52 o 
  -2   5   1       51.42       49.73      1.28 o 
  -1   5   1      127.97      124.70      1.99 o 
   0   5   1        0.74        1.72      0.37 o 
   1   5   1      555.11      531.34      8.36 o 
   2   5   1        6.33        2.59      0.46 o 
   3   5   1       26.23       23.10      1.02 o 
   4   5   1       46.02       51.68      1.28 o 
   5   5   1      138.56      149.43      2.55 o 
   6   5   1      112.23      109.84      2.05 o 
   7   5   1        0.47        0.95      0.39 o 
   8   5   1        7.90        9.44      0.60 o 
   9   5   1       18.27       20.76      0.90 o 
  10   5   1      249.75      247.88      4.31 o 
  11   5   1       55.46       59.59      1.65 o 
  12   5   1       42.91       46.11      1.65 o 
  13   5   1        0.04       -0.01      0.54 o 
  14   5   1       14.06       13.05      0.82 o 
  15   5   1        4.07        4.88      0.58 o 
  16   5   1       11.52       13.14      2.43 o 
 -16   6   1        0.83        0.64      0.50 o 
 -15   6   1        1.35        0.80      0.61 o 
 -14   6   1       18.32       24.10      1.01 o 
 -13   6   1        9.15        7.78      0.68 o 
 -12   6   1        3.70        4.65      0.58 o 
 -11   6   1        1.47        1.06      0.45 o 
 -10   6   1        4.97        4.70      0.77 o 
  -9   6   1       60.76       62.85      2.42 o 
  -8   6   1       54.10       54.93      1.65 o 
  -7   6   1      192.61      214.21      4.12 o 
  -6   6   1        1.40        1.09      0.45 o 
  -5   6   1       12.93       20.95      0.94 o 
  -4   6   1        2.58        2.90      0.61 o 
  -3   6   1      122.94      114.32      2.97 o 
  -2   6   1      296.04      345.25      6.29 o 
  -1   6   1       64.39       59.43      1.75 o 
   0   6   1      197.63      217.65      5.01 o 
   1   6   1       57.26       65.39      1.69 o 
   2   6   1       71.14       70.65      2.09 o 
   3   6   1       21.21       22.65      1.13 o 
   4   6   1       96.13      109.53      2.33 o 
   5   6   1       88.64       89.93      2.11 o 
   6   6   1      171.47      183.90      3.69 o 
   7   6   1       43.80       44.09      1.24 o 
   8   6   1       51.19       55.38      1.78 o 
   9   6   1       20.76       22.54      1.80 o 
  10   6   1        0.11       -0.12      0.44 o 
  11   6   1       37.46       47.39      1.37 o 
  12   6   1       21.81       24.57      1.07 o 
  13   6   1        4.43        3.25      0.68 o 
  14   6   1        6.19        3.60      1.81 o 
  15   6   1        1.57        0.50      0.43 o 
 -14   7   1        8.68        4.72      2.08 o 
 -13   7   1        0.83        0.70      0.55 o 
 -12   7   1        4.93        2.96      1.00 o 
 -11   7   1        2.37        2.24      0.83 o 
 -10   7   1       18.84       18.01      1.09 o 
  -9   7   1        0.06       -0.18      0.48 o 
  -8   7   1       70.64       81.35      2.46 o 
  -7   7   1      106.99      105.03      2.90 o 
  -6   7   1       25.09       27.06      1.26 o 
  -5   7   1        1.22        0.60      0.46 o 
  -4   7   1        0.16        0.00      0.41 o 
  -3   7   1       15.98       17.73      1.07 o 
  -2   7   1        6.30        5.03      0.81 o 
  -1   7   1       14.45       14.59      0.97 o 
   0   7   1        1.24        1.84      0.73 o 
   1   7   1       18.44       24.11      1.43 o 
   2   7   1       25.31       29.66      1.22 o 
   3   7   1        4.29        4.12      0.80 o 
   4   7   1       37.01       45.29      1.60 o 
   5   7   1       33.59       36.41      1.52 o 
   6   7   1        8.48        7.46      0.91 o 
   7   7   1        0.51        0.37      0.53 o 
   8   7   1      280.67      281.76      6.81 o 
   9   7   1       47.94       54.59      1.86 o 
  10   7   1        0.00       -0.51      0.51 o 
  11   7   1        2.45        3.00      0.68 o 
  12   7   1       12.85       15.99      2.08 o 
  13   7   1       20.07       21.16      1.12 o 
  14   7   1        0.01        0.04      0.41 o 
 -13   8   1       16.47       23.36      1.23 o 
 -12   8   1        5.56        1.60      1.07 o 
 -11   8   1        1.54        0.39      0.57 o 
 -10   8   1        2.94        0.34      0.46 o 
  -9   8   1        2.26        1.59      0.66 o 
  -8   8   1       11.56       13.31      1.96 o 
  -7   8   1       11.66       11.64      2.07 o 
  -6   8   1        6.33        6.76      0.99 o 
  -5   8   1        1.05        2.40      0.78 o 
  -4   8   1        0.39       -0.11      0.50 o 
  -3   8   1        0.15        0.01      0.43 o 
  -2   8   1        3.79        3.74      0.76 o 
  -1   8   1       45.20       46.99      2.40 o 
   0   8   1       25.80       26.43      1.57 o 
   1   8   1       18.82       20.34      1.65 o 
   2   8   1       18.78       23.67      1.51 o 
   3   8   1        4.32        4.28      0.78 o 
   4   8   1        0.29        0.55      0.55 o 
   5   8   1       10.39       13.49      1.23 o 
   6   8   1       13.45       17.20      1.54 o 
   7   8   1        0.31        0.15      0.57 o 
   8   8   1       20.99       17.41      2.54 o 
   9   8   1        0.54        0.07      0.41 o 
  10   8   1        1.32        0.74      0.80 o 
  11   8   1        0.73        0.52      0.53 o 
  12   8   1        7.00        3.56      1.78 o 
 -10   9   1        1.24       -0.17      0.57 o 
  -9   9   1        0.18        0.39      0.64 o 
  -8   9   1        0.00       -0.18      0.58 o 
  -7   9   1        2.61        3.32      1.31 o 
  -6   9   1       18.09       19.79      1.45 o 
  -5   9   1       13.52       15.00      1.55 o 
  -4   9   1        0.16        0.32      0.65 o 
  -3   9   1        1.90        1.66      0.84 o 
  -2   9   1        0.20        0.45      0.80 o 
  -1   9   1        0.20        0.09      0.55 o 
   0   9   1       21.27       19.69      3.92 o 
   1   9   1        0.05       -0.74      0.74 o 
   2   9   1       20.64       23.21      4.51 o 
   3   9   1        0.24        0.61      0.67 o 
   4   9   1        0.31        0.45      0.71 o 
   5   9   1        1.62        0.45      0.84 o 
   6   9   1       24.02       27.76      1.99 o 
   7   9   1        2.40        0.76      0.73 o 
   8   9   1        3.08        0.87      0.77 o 
   9   9   1        0.06       -0.58      0.58 o 
  10   9   1        0.41        0.30      0.51 o 
  -7  10   1        0.03       -0.09      0.59 o 
  -6  10   1        0.20        0.38      0.71 o 
  -5  10   1        4.18        1.95      0.95 o 
  -4  10   1        7.43        8.09      1.99 o 
  -3  10   1        0.00       -0.46      0.84 o 
  -2  10   1        2.44        0.62      0.88 o 
  -1  10   1        1.52        2.58      1.16 o 
   0  10   1        1.76        1.96      0.90 o 
   1  10   1       12.65       11.70      4.86 o 
   2  10   1        5.04        4.77      1.63 o 
   3  10   1        2.84        2.15      0.99 o 
   4  10   1        1.15        0.85      0.95 o 
   5  10   1       15.66       16.01      3.20 o 
   6  10   1        0.16        0.53      0.68 o 
 -19   0   2        1.32        2.34      0.53 o 
 -18   0   2        0.00        0.14      0.24 o 
 -17   0   2        0.16        0.51      0.47 o 
 -16   0   2       16.96       17.81      0.71 o 
 -15   0   2       24.98       28.39      1.70 o 
 -14   0   2      264.01      272.69      4.58 o 
 -13   0   2      189.73      200.89      3.67 o 
 -12   0   2        4.64        6.30      0.74 o 
 -11   0   2      448.16      460.68      7.13 o 
 -10   0   2       85.63       85.99      1.35 o 
  -9   0   2       17.72       19.62      0.40 o 
  -8   0   2     1635.40     1951.92     42.52 o 
  -7   0   2      594.05      619.42      8.23 o 
  -6   0   2      510.52      482.69      8.72 o 
  -5   0   2       24.57       20.16      0.27 o 
  -4   0   2      269.33      239.47      6.29 o 
  -3   0   2     1132.63     1247.33     20.49 o 
  -2   0   2      718.10      720.82     12.88 o 
   2   0   2        0.41        1.11      1.85 o 
   3   0   2      539.65      560.54      8.38 o 
   4   0   2       28.16       38.45      0.35 o 
   5   0   2      742.57      869.16     13.13 o 
   6   0   2      274.38      295.48      3.69 o 
   7   0   2     2428.98     2832.80    107.15 o 
   8   0   2      946.14     1016.45     67.58 o 
   9   0   2        2.77        5.29      0.54 o 
  10   0   2      350.47      364.10      6.91 o 
  11   0   2      175.62      166.96      4.32 o 
  12   0   2       52.44       53.30      4.44 o 
  13   0   2       95.80       90.46      8.48 o 
  14   0   2      320.44      294.52     12.41 o 
  15   0   2        4.93       10.72      1.31 o 
  16   0   2        4.22        4.73      0.63 o 
  17   0   2        2.46        2.73      0.45 o 
  18   0   2       11.73       12.94      3.96 o 
 -19   1   2        3.17        4.71      0.47 o 
 -18   1   2        0.05        0.16      0.17 o 
 -17   1   2        0.05        0.03      0.24 o 
 -16   1   2        4.31        3.79      0.36 o 
 -15   1   2      123.85      129.19      1.78 o 
 -14   1   2      336.97      360.54      4.94 o 
 -13   1   2      219.31      228.46      4.54 o 
 -12   1   2        0.61        0.92      0.20 o 
 -11   1   2        1.62        1.83      0.27 o 
 -10   1   2        4.80        6.02      0.26 o 
  -9   1   2     1190.34     1260.31     22.91 o 
  -8   1   2       91.59       89.33      1.52 o 
  -7   1   2        0.45        1.09      0.29 o 
  -6   1   2      525.25      539.82      8.37 o 
  -5   1   2     2058.20     2286.32     45.66 o 
  -4   1   2      116.88       99.41      1.28 o 
  -3   1   2     2815.05     2706.11    147.65 o 
  -2   1   2     3146.19     3199.50     56.07 o 
  -1   1   2     2282.44     2264.04     34.80 o 
   0   1   2     2242.32     2087.92    212.68 o 
   1   1   2    15315.21    14812.93    453.43 o 
   2   1   2       15.26       15.22      0.19 o 
   3   1   2       33.41       31.04      0.53 o 
   4   1   2        0.54        2.34      0.41 o 
   5   1   2      367.35      330.01      4.87 o 
   6   1   2     3206.08     3981.75     82.38 o 
   7   1   2     3759.77     4536.35    111.61 o 
   8   1   2      165.16      177.00      2.87 o 
   9   1   2       74.08       67.50      1.31 o 
  10   1   2        0.03        1.38      0.47 o 
  11   1   2       37.14       32.46      0.79 o 
  12   1   2       26.54       31.15      0.62 o 
  13   1   2      132.75      134.28      2.42 o 
  14   1   2       65.04       66.36      1.31 o 
  15   1   2        0.14       -0.22      0.25 o 
  16   1   2       11.23       12.09      0.57 o 
  17   1   2        8.05        6.63      0.53 o 
  18   1   2        5.45        5.59      1.47 o 
 -19   2   2        5.60        9.06      0.44 o 
 -18   2   2        0.30        0.09      0.23 o 
 -17   2   2        3.81        3.29      0.49 o 
 -16   2   2        3.97        4.55      0.54 o 
 -15   2   2       21.80       22.54      0.56 o 
 -14   2   2        1.91        2.87      0.50 o 
 -13   2   2        1.56        2.81      0.49 o 
 -12   2   2       86.49       92.55      1.87 o 
 -11   2   2        2.35        2.47      0.34 o 
 -10   2   2       67.74       70.10      1.19 o 
  -9   2   2     1024.99     1055.15     15.11 o 
  -8   2   2       11.80       15.71      0.38 o 
  -7   2   2      429.72      456.97      5.10 o 
  -6   2   2      562.12      533.35      7.54 o 
  -5   2   2     2069.48     2364.53     40.80 o 
  -4   2   2     2029.14     2180.56     40.22 o 
  -3   2   2     1582.90     1775.31     31.57 o 
  -2   2   2    71836.83    48905.36   2143.47 o 
  -1   2   2    11515.78    11274.84    403.46 o 
   0   2   2       13.54       13.21      0.40 o 
   1   2   2     1198.25     1242.84     19.20 o 
   2   2   2     3608.75     3797.96     84.11 o 
   3   2   2      341.64      261.43      2.79 o 
   4   2   2      303.15      235.20      2.84 o 
   5   2   2     1530.89     1866.91     30.07 o 
   6   2   2       75.73       53.51      1.03 o 
   7   2   2      125.67      126.30      1.41 o 
   8   2   2       29.20       17.49      0.56 o 
   9   2   2        0.03       -0.03      0.13 o 
  10   2   2        0.01        0.42      0.24 o 
  11   2   2      206.37      203.25      3.43 o 
  12   2   2        0.12        0.50      0.44 o 
  13   2   2        2.86        7.86      1.56 o 
  14   2   2       24.49       21.27      0.65 o 
  15   2   2        4.54        5.09      0.41 o 
  16   2   2        1.48        0.92      0.41 o 
  17   2   2        0.13       -0.13      0.27 o 
  18   2   2        0.64        0.64      0.29 o 
 -18   3   2       38.20       44.41      1.54 o 
 -17   3   2       10.35       11.71      0.54 o 
 -16   3   2        6.08        6.96      1.04 o 
 -15   3   2       14.91       15.54      1.14 o 
 -14   3   2       30.45       33.06      1.19 o 
 -13   3   2        8.55        9.83      0.68 o 
 -12   3   2       74.38       74.36      2.14 o 
 -11   3   2        6.65       10.81      1.57 o 
 -10   3   2      258.36      271.06      3.64 o 
  -9   3   2        5.77        5.43      0.32 o 
  -8   3   2        1.49        5.63      0.32 o 
  -7   3   2        0.11        1.75      0.23 o 
  -6   3   2       43.11       38.28      0.58 o 
  -5   3   2      313.82      304.66      3.63 o 
  -4   3   2        2.06        2.72      0.29 o 
  -3   3   2      680.34      768.00     13.20 o 
  -2   3   2      709.51      743.31     12.80 o 
  -1   3   2       10.74        3.54      0.34 o 
   0   3   2        3.69        4.19      0.28 o 
   1   3   2      555.98      620.49      8.41 o 
   2   3   2      721.28      635.59      8.94 o 
   3   3   2      311.59      305.65      3.90 o 
   4   3   2      764.12      738.85     10.61 o 
   5   3   2      260.27      269.12      3.83 o 
   6   3   2       78.86       72.72      2.10 o 
   7   3   2      148.77      144.26      1.68 o 
   8   3   2       27.96       34.47      0.62 o 
   9   3   2      190.62      178.08      2.21 o 
  10   3   2      149.91      149.70      2.37 o 
  11   3   2       47.55       52.95      1.58 o 
  12   3   2      162.21      155.61      2.96 o 
  13   3   2       52.69       48.59      1.36 o 
  14   3   2        7.38        7.77      0.48 o 
  15   3   2        2.60        2.26      0.66 o 
  16   3   2        0.86        0.94      0.30 o 
  17   3   2        1.68        3.46      0.45 o 
  18   3   2        0.04        0.83      0.51 o 
 -18   4   2        0.32        0.28      0.30 o 
 -17   4   2        0.34        0.18      0.34 o 
 -16   4   2        2.22        2.14      0.51 o 
 -15   4   2        0.18        0.74      0.25 o 
 -14   4   2        3.21        5.69      1.12 o 
 -13   4   2        4.42        7.32      0.50 o 
 -12   4   2        0.16       -0.37      0.37 o 
 -11   4   2       16.25       19.53      1.14 o 
 -10   4   2      864.79      895.19     15.90 o 
  -9   4   2      217.56      215.53      3.02 o 
  -8   4   2       88.99       83.64      1.20 o 
  -7   4   2       30.75       35.74      0.68 o 
  -6   4   2       39.66       38.73      1.02 o 
  -5   4   2      160.82      155.01      2.60 o 
  -4   4   2      270.79      270.04      5.02 o 
  -3   4   2     4417.06     5344.60    149.98 o 
  -2   4   2      793.33      881.99     17.97 o 
  -1   4   2      797.42      811.77     12.58 o 
   0   4   2      256.18      233.57      3.07 o 
   1   4   2        2.27       21.53      2.24 o 
   2   4   2        3.70        1.44      0.30 o 
   3   4   2       10.78       10.80      0.61 o 
   4   4   2      187.84      182.32      2.71 o 
   5   4   2      478.16      487.68      7.42 o 
   6   4   2      114.14      121.61      1.81 o 
   7   4   2        1.10        3.39      0.45 o 
   8   4   2      124.90      128.24      1.79 o 
   9   4   2       17.94       19.91      0.72 o 
  10   4   2      136.27      138.41      3.47 o 
  11   4   2       19.28       16.06      1.12 o 
  12   4   2      184.00      187.19      4.02 o 
  13   4   2       36.84       36.98      1.49 o 
  14   4   2        8.97        5.23      1.19 o 
  15   4   2        2.84        2.92      0.48 o 
  16   4   2        2.46        3.18      0.60 o 
  17   4   2        9.56       12.22      0.70 o 
 -17   5   2        0.06        0.17      0.50 o 
 -16   5   2        0.03       -0.07      0.30 o 
 -15   5   2        3.86        1.75      0.75 o 
 -14   5   2        3.11        4.06      0.77 o 
 -13   5   2       45.82       50.69      1.49 o 
 -12   5   2       22.97       23.14      1.10 o 
 -11   5   2      231.11      256.46      5.21 o 
 -10   5   2      107.48       97.06      2.47 o 
  -9   5   2       48.81       51.88      1.48 o 
  -8   5   2       40.22       40.86      1.17 o 
  -7   5   2       28.52       30.89      0.87 o 
  -6   5   2        0.33        1.73      0.36 o 
  -5   5   2        9.08        6.07      0.50 o 
  -4   5   2        3.62        8.31      0.77 o 
  -3   5   2       28.01       49.99      1.40 o 
  -2   5   2        2.46        0.49      0.43 o 
  -1   5   2       12.14       18.58      0.74 o 
   0   5   2      200.53      204.05      3.18 o 
   1   5   2       78.46       72.39      1.71 o 
   2   5   2      119.74      129.03      2.51 o 
   3   5   2       27.06       24.28      0.83 o 
   4   5   2       12.04        5.64      0.68 o 
   5   5   2       54.98       56.35      1.40 o 
   6   5   2        3.32        3.93      0.51 o 
   7   5   2       10.62        9.98      0.56 o 
   8   5   2       72.56       70.57      1.45 o 
   9   5   2      286.20      281.60      5.26 o 
  10   5   2      201.17      201.73      4.08 o 
  11   5   2      216.42      211.36      3.61 o 
  12   5   2       40.35       38.06      1.39 o 
  13   5   2       10.19       12.47      0.88 o 
  14   5   2        0.85        0.66      0.29 o 
  15   5   2        1.09        0.73      0.43 o 
  16   5   2        0.33       -0.02      0.38 o 
 -16   6   2        8.89       10.37      2.84 o 
 -15   6   2        0.58        0.50      0.56 o 
 -14   6   2        0.34        0.63      0.55 o 
 -13   6   2        0.92        1.82      0.53 o 
 -12   6   2        3.35        4.08      0.59 o 
 -11   6   2        1.39        0.80      0.42 o 
 -10   6   2       40.51       38.53      1.24 o 
  -9   6   2       96.85      111.24      2.80 o 
  -8   6   2       15.24       16.69      1.01 o 
  -7   6   2        8.89       11.96      0.77 o 
  -6   6   2       74.99       81.43      1.93 o 
  -5   6   2      213.64      241.46      4.27 o 
  -4   6   2        7.92        7.55      0.74 o 
  -3   6   2      175.81      187.91      3.59 o 
  -2   6   2       16.94       15.59      1.10 o 
  -1   6   2      225.99      251.50      4.91 o 
   0   6   2        0.03       -0.14      0.37 o 
   1   6   2      151.96      157.86      3.35 o 
   2   6   2       55.57       60.69      1.65 o 
   3   6   2        4.83        2.65      0.57 o 
   4   6   2       97.17      115.34      2.22 o 
   5   6   2       18.50       14.88      0.85 o 
   6   6   2       42.58       52.43      2.04 o 
   7   6   2       24.36       25.77      1.19 o 
   8   6   2        0.03       -0.51      0.53 o 
   9   6   2       94.28      100.94      2.42 o 
  10   6   2       26.80       24.92      1.19 o 
  11   6   2       47.72       55.76      1.94 o 
  12   6   2       23.09       27.22      1.21 o 
  13   6   2        0.13       -0.63      0.63 o 
  14   6   2        5.32        4.21      1.24 o 
  15   6   2        5.43        1.50      1.31 o 
 -14   7   2        3.29        1.27      0.83 o 
 -13   7   2       11.73       14.19      0.87 o 
 -12   7   2        1.86        1.71      0.77 o 
 -11   7   2        0.07       -0.19      0.42 o 
 -10   7   2        0.00        0.16      0.41 o 
  -9   7   2        1.08        1.06      0.60 o 
  -8   7   2        0.00        0.05      0.44 o 
  -7   7   2       49.90       52.78      1.69 o 
  -6   7   2       22.75       25.48      1.17 o 
  -5   7   2        7.69        5.55      1.16 o 
  -4   7   2        4.91        4.94      0.73 o 
  -3   7   2        6.04        3.71      0.71 o 
  -2   7   2      113.52      123.76      3.61 o 
  -1   7   2        4.99        3.90      0.90 o 
   0   7   2       38.00       39.39      1.87 o 
   1   7   2       45.43       44.35      1.52 o 
   2   7   2        1.89        1.13      0.68 o 
   3   7   2       11.03        9.75      0.91 o 
   4   7   2        0.00       -0.43      0.51 o 
   5   7   2        3.83        2.23      0.64 o 
   6   7   2        1.30        1.31      0.69 o 
   7   7   2        1.17        0.54      0.52 o 
   8   7   2       58.70       72.21      2.27 o 
   9   7   2        2.94        2.06      0.69 o 
  10   7   2       11.78       12.27      0.93 o 
  11   7   2        0.01       -0.17      0.48 o 
  12   7   2       16.06       13.49      3.27 o 
  13   7   2        4.14        1.31      0.91 o 
  14   7   2        1.49        0.51      0.52 o 
 -13   8   2        0.46        0.00      0.42 o 
 -12   8   2        0.11        0.35      0.48 o 
 -11   8   2        2.63        0.54      0.48 o 
 -10   8   2        1.64        0.76      0.59 o 
  -9   8   2        2.36        0.73      0.55 o 
  -8   8   2        0.78        0.31      0.55 o 
  -7   8   2      127.06      136.15      3.60 o 
  -6   8   2        0.71        0.14      0.53 o 
  -5   8   2       18.06       16.16      1.40 o 
  -4   8   2        5.77        6.91      0.92 o 
  -3   8   2        5.02        6.81      0.91 o 
  -2   8   2        0.12       -0.74      0.74 o 
  -1   8   2        5.71        7.10      1.02 o 
   0   8   2        0.36       -0.09      0.62 o 
   1   8   2        2.24        2.67      0.87 o 
   2   8   2       30.12       32.19      1.67 o 
   3   8   2        9.38        7.23      1.04 o 
   4   8   2        1.64        1.85      0.67 o 
   5   8   2        5.52        4.74      0.95 o 
   6   8   2       34.60       40.13      2.32 o 
   7   8   2       10.16       10.67      1.75 o 
   8   8   2        6.56        4.77      1.12 o 
   9   8   2        1.58        1.59      0.64 o 
  10   8   2        0.16        0.39      0.48 o 
  11   8   2        4.50        1.89      0.98 o 
  12   8   2        0.59       -0.16      0.51 o 
 -10   9   2        4.21        0.81      0.76 o 
  -9   9   2        0.61        0.08      0.53 o 
  -8   9   2        6.37        3.71      1.37 o 
  -7   9   2        3.55        1.61      0.77 o 
  -6   9   2        0.63       -0.20      0.68 o 
  -5   9   2        1.40        0.07      0.50 o 
  -4   9   2        2.29        2.25      0.97 o 
  -3   9   2        2.46        2.33      0.97 o 
  -2   9   2        2.72        2.08      0.83 o 
  -1   9   2        0.39        1.57      0.98 o 
   0   9   2        2.69        2.51      0.94 o 
   1   9   2        3.52        5.29      1.49 o 
   2   9   2        1.37        0.20      0.62 o 
   3   9   2        2.55        2.69      1.05 o 
   4   9   2        8.65        7.31      1.95 o 
   5   9   2        9.20       10.92      1.38 o 
   6   9   2       32.37       43.31      2.95 o 
   7   9   2       17.31       19.05      1.44 o 
   8   9   2        1.51        1.18      0.80 o 
   9   9   2        1.01        0.99      0.61 o 
  10   9   2        0.05        0.32      0.52 o 
  -7  10   2        1.08        0.01      0.55 o 
  -6  10   2        0.12        0.39      0.69 o 
  -5  10   2        0.55        0.10      0.71 o 
  -4  10   2        0.32        0.06      0.73 o 
  -3  10   2        0.17       -0.64      0.83 o 
  -2  10   2        2.90        3.95      1.35 o 
  -1  10   2        3.73        4.37      1.14 o 
   0  10   2        0.09        0.28      0.78 o 
   1  10   2        7.78        4.52      2.64 o 
   2  10   2        0.55        0.25      0.69 o 
   3  10   2       13.30       12.85      3.09 o 
   4  10   2        0.11        0.35      0.90 o 
   5  10   2        0.75        0.88      0.92 o 
   6  10   2        1.08        1.59      1.02 o 
 -19   1   3        2.26        0.00      0.50 o 
 -18   1   3        1.52        1.21      0.34 o 
 -17   1   3       36.93       36.22      0.98 o 
 -16   1   3       32.57       31.91      0.67 o 
 -15   1   3        0.79        0.30      0.27 o 
 -14   1   3       67.78       65.49      1.00 o 
 -13   1   3       64.24       66.01      0.95 o 
 -12   1   3       61.85       57.98      0.81 o 
 -11   1   3        0.00        0.00      0.11 o 
 -10   1   3       48.66       46.85      0.57 o 
  -9   1   3       35.03       41.81      0.65 o 
  -8   1   3      543.60      558.64     12.76 o 
  -7   1   3      104.76      108.22      1.00 o 
  -6   1   3      144.42      145.62      1.15 o 
  -5   1   3      102.43       78.64      0.70 o 
  -4   1   3       61.12       54.96      1.15 o 
  -3   1   3        0.75        1.47      0.09 o 
  -2   1   3     5263.63     4976.93    101.84 o 
  -1   1   3      160.49      165.72      1.27 o 
   0   1   3     2702.00     2674.82     44.26 o 
   1   1   3     5002.34     5402.30    128.51 o 
   2   1   3     2823.50     2934.16     57.83 o 
   3   1   3      721.32      712.21      9.11 o 
   4   1   3        0.72        6.45      0.14 o 
   5   1   3      631.95      694.93      9.98 o 
   6   1   3       80.89       85.39      1.63 o 
   7   1   3     1468.09     1799.34     32.46 o 
   8   1   3     1525.99     1767.80     31.88 o 
   9   1   3      877.51     1005.00     15.62 o 
  10   1   3      312.15      336.84      4.07 o 
  11   1   3       47.25       54.45      0.91 o 
  12   1   3        4.21        2.75      0.29 o 
  13   1   3        1.13        1.38      0.43 o 
  14   1   3      111.26      100.73      1.63 o 
  15   1   3       30.28       28.00      0.79 o 
  16   1   3        0.06       -0.18      0.27 o 
  17   1   3        1.46        0.98      0.32 o 
  18   1   3        0.05       -0.11      0.34 o 
 -19   2   3        1.29        0.00      0.50 o 
 -18   2   3        0.44        0.31      0.19 o 
 -17   2   3        0.23        0.47      0.19 o 
 -16   2   3       32.30       32.81      0.62 o 
 -15   2   3        0.07       -0.12      0.28 o 
 -14   2   3        0.14        0.00      0.24 o 
 -13   2   3       19.93       18.82      0.73 o 
 -12   2   3       27.72       34.97      1.16 o 
 -11   2   3       79.64       67.91      1.04 o 
 -10   2   3       92.81       91.23      1.12 o 
  -9   2   3      549.53      534.62      5.61 o 
  -8   2   3       22.20       22.12      0.36 o 
  -7   2   3        0.02        1.87      0.40 o 
  -6   2   3      136.48      141.35      1.26 o 
  -5   2   3      136.96      147.06      1.70 o 
  -4   2   3     1008.91     1094.91     14.65 o 
  -3   2   3      503.34      453.43      6.12 o 
  -2   2   3    41219.00    31302.44   1976.29 o 
  -1   2   3      910.37      890.58     13.06 o 
   0   2   3      165.72      148.07      1.52 o 
   1   2   3     1870.46     2037.41     36.49 o 
   2   2   3      662.92      649.97      8.29 o 
   3   2   3      710.49      645.21      8.38 o 
   4   2   3      533.14      589.33      7.57 o 
   5   2   3      236.35      243.25      2.55 o 
   6   2   3      383.16      365.95      4.24 o 
   7   2   3       29.06       25.59      0.70 o 
   8   2   3      837.28      882.61     12.22 o 
   9   2   3      372.01      374.72      4.50 o 
  10   2   3       12.84       12.70      0.53 o 
  11   2   3      145.77      130.20      1.98 o 
  12   2   3        3.07        2.32      0.40 o 
  13   2   3       78.39       69.35      1.17 o 
  14   2   3        5.87        5.94      0.39 o 
  15   2   3       29.76       30.00      1.01 o 
  16   2   3       26.82       31.77      1.41 o 
  17   2   3        1.00        1.31      0.28 o 
  18   2   3        0.42        0.48      0.39 o 
 -18   3   3       11.58       13.71      1.89 o 
 -17   3   3       15.74       17.89      0.75 o 
 -16   3   3        3.30        3.73      0.45 o 
 -15   3   3        4.43        6.06      0.54 o 
 -14   3   3       38.03       37.72      0.98 o 
 -13   3   3       92.02       90.56      2.93 o 
 -12   3   3      803.09      870.15     17.63 o 
 -11   3   3      309.38      300.96      4.32 o 
 -10   3   3       70.21       84.06      1.30 o 
  -9   3   3        0.56        0.51      0.35 o 
  -8   3   3       79.29       66.06      0.88 o 
  -7   3   3        0.79        1.90      0.75 o 
  -6   3   3       11.67        9.02      0.45 o 
  -5   3   3        2.03        1.99      0.29 o 
  -4   3   3       42.47       53.97      0.90 o 
  -3   3   3      160.22      131.41      1.62 o 
  -2   3   3     3799.09     4355.54    106.36 o 
  -1   3   3       11.04        5.63      0.44 o 
   0   3   3      381.31      354.73      4.13 o 
   1   3   3      172.01      158.78      1.94 o 
   2   3   3      629.65      550.50      7.29 o 
   3   3   3      232.30      222.23      2.65 o 
   4   3   3      315.28      294.34      3.87 o 
   5   3   3     2695.77     3254.09     75.27 o 
   6   3   3      139.74      130.46      1.53 o 
   7   3   3        1.19        1.69      0.26 o 
   8   3   3       48.17       30.91      0.72 o 
   9   3   3       18.17       17.30      0.71 o 
  10   3   3      108.40      101.89      1.89 o 
  11   3   3      172.66      158.67      2.60 o 
  12   3   3       35.79       26.07      0.97 o 
  13   3   3       12.63       16.35      0.64 o 
  14   3   3       12.48       12.73      0.52 o 
  15   3   3        1.03        1.35      0.39 o 
  16   3   3        0.70        0.56      0.36 o 
  17   3   3       14.36       16.74      0.82 o 
 -18   4   3        8.69        3.46      1.31 o 
 -17   4   3        4.47       -0.04      0.28 o 
 -16   4   3        3.26        5.22      1.69 o 
 -15   4   3        0.15        0.17      0.18 o 
 -14   4   3        4.77        4.37      0.58 o 
 -13   4   3       34.65       36.64      0.95 o 
 -12   4   3       48.47       50.83      1.45 o 
 -11   4   3      342.94      334.26     12.17 o 
 -10   4   3      269.23      275.35      4.07 o 
  -9   4   3        0.20       -0.18      0.18 o 
  -8   4   3        5.61        8.09      0.44 o 
  -7   4   3       43.78       39.30      0.72 o 
  -6   4   3      232.72      229.67      2.94 o 
  -5   4   3     1274.16     1416.02     33.32 o 
  -4   4   3     6265.13     7386.81    206.07 o 
  -3   4   3     1315.58     1580.18     30.92 o 
  -2   4   3      418.33      400.65      6.05 o 
  -1   4   3       20.90       12.44      0.87 o 
   0   4   3       29.83       31.39      0.71 o 
   1   4   3      154.62      151.42      2.04 o 
   2   4   3      197.41      188.45      2.49 o 
   3   4   3      812.69      905.63     14.90 o 
   4   4   3     1043.62     1012.04     17.22 o 
   5   4   3       65.56       75.87      1.54 o 
   6   4   3        1.55        0.47      0.30 o 
   7   4   3       82.59       83.41      1.38 o 
   8   4   3       29.84       32.16      1.01 o 
   9   4   3      105.76      106.58      2.00 o 
  10   4   3      979.24     1008.49     17.62 o 
  11   4   3        4.73        1.98      0.68 o 
  12   4   3       35.90       31.79      1.46 o 
  13   4   3       48.41       49.88      1.16 o 
  14   4   3        0.02       -0.22      0.27 o 
  15   4   3        1.43        1.29      0.39 o 
  16   4   3        0.00        0.44      0.30 o 
  17   4   3       10.52       19.45      1.00 o 
 -17   5   3        2.40        0.62      0.63 o 
 -16   5   3        4.72       -0.13      0.18 o 
 -15   5   3        5.64        2.96      1.23 o 
 -14   5   3        0.66        0.75      0.34 o 
 -13   5   3        1.44        2.18      0.37 o 
 -12   5   3       22.62       23.64      0.86 o 
 -11   5   3      145.89      151.87      2.72 o 
 -10   5   3      108.59      111.19      2.28 o 
  -9   5   3      103.68       94.95      1.75 o 
  -8   5   3       52.46       47.67      1.01 o 
  -7   5   3       34.24       34.63      0.82 o 
  -6   5   3       33.69       36.07      0.90 o 
  -5   5   3      195.40      206.03      3.06 o 
  -4   5   3      155.68      158.26      3.27 o 
  -3   5   3       76.79       87.17      2.13 o 
  -2   5   3       18.33       21.25      0.91 o 
  -1   5   3      244.48      242.91      3.76 o 
   0   5   3       78.06       64.74      1.65 o 
   1   5   3      127.47      129.89      2.35 o 
   2   5   3      392.54      433.59      6.87 o 
   3   5   3        0.01       -0.47      0.47 o 
   4   5   3      469.74      492.45      8.06 o 
   5   5   3      131.22      135.13      2.32 o 
   6   5   3       90.36       87.00      1.83 o 
   7   5   3        1.07        1.50      0.45 o 
   8   5   3        0.11       -0.24      0.33 o 
   9   5   3      303.14      322.59      5.50 o 
  10   5   3       22.22       23.37      1.27 o 
  11   5   3       22.66       27.16      1.47 o 
  12   5   3        0.53        0.72      0.60 o 
  13   5   3       87.85      101.46      2.54 o 
  14   5   3        0.20        0.57      0.46 o 
  15   5   3        0.68        0.64      0.43 o 
  16   5   3        1.84        1.69      0.59 o 
 -16   6   3       14.07       18.00      0.88 o 
 -15   6   3        6.68        6.15      1.58 o 
 -14   6   3        0.00       -0.11      0.30 o 
 -13   6   3       14.81       16.00      1.34 o 
 -12   6   3        5.80        4.44      0.53 o 
 -11   6   3        0.79        1.04      0.38 o 
 -10   6   3       31.46       31.77      1.35 o 
  -9   6   3       79.15       80.36      2.23 o 
  -8   6   3       12.88       13.41      1.13 o 
  -7   6   3        8.11        5.35      0.79 o 
  -6   6   3      280.82      309.00      5.36 o 
  -5   6   3      180.57      183.33      3.60 o 
  -4   6   3        6.19        6.17      0.79 o 
  -3   6   3       65.38       69.51      1.69 o 
  -2   6   3        4.35        4.56      0.57 o 
  -1   6   3       54.65       47.20      1.41 o 
   0   6   3       48.82       56.67      1.68 o 
   1   6   3       24.96       23.98      1.08 o 
   2   6   3        0.02       -0.34      0.41 o 
   3   6   3        0.14       -0.46      0.46 o 
   4   6   3        4.44        3.88      0.64 o 
   5   6   3       10.46        9.81      0.74 o 
   6   6   3      119.60      118.39      2.50 o 
   7   6   3      139.98      139.14      2.92 o 
   8   6   3        9.22       10.29      0.93 o 
   9   6   3       18.09       16.03      1.25 o 
  10   6   3       56.52       58.12      1.65 o 
  11   6   3       21.25       24.80      1.16 o 
  12   6   3       46.71       48.80      1.57 o 
  13   6   3        0.01        0.13      0.44 o 
  14   6   3        2.22        2.66      0.70 o 
  15   6   3       16.49       18.94      1.13 o 
 -15   7   3        0.28       -0.32      0.52 o 
 -14   7   3       19.38       21.58      1.25 o 
 -13   7   3        0.00        0.41      0.43 o 
 -12   7   3        0.16        0.46      0.43 o 
 -11   7   3        0.34       -0.17      0.39 o 
 -10   7   3        0.40        0.29      0.42 o 
  -9   7   3       19.87       20.44      1.00 o 
  -8   7   3       44.17       42.53      1.78 o 
  -7   7   3       22.16       27.30      1.35 o 
  -6   7   3        2.94        2.36      0.68 o 
  -5   7   3        5.30        5.90      0.71 o 
  -4   7   3        1.82        2.31      0.55 o 
  -3   7   3       12.85       12.77      1.13 o 
  -2   7   3       17.11       16.15      1.08 o 
  -1   7   3       63.60       70.23      2.17 o 
   0   7   3      152.58      172.18      3.68 o 
   1   7   3        0.24        0.32      0.51 o 
   2   7   3        1.02        1.23      0.57 o 
   3   7   3        3.42        4.43      0.65 o 
   4   7   3       16.57       18.78      1.15 o 
   5   7   3        0.39        0.55      0.58 o 
   6   7   3        0.36        0.15      0.51 o 
   7   7   3        0.83        0.91      0.71 o 
   8   7   3       27.61       28.03      1.72 o 
   9   7   3        3.77        4.17      0.70 o 
  10   7   3        0.45        0.03      0.52 o 
  11   7   3       11.32        9.59      3.01 o 
  12   7   3        5.83        2.69      1.47 o 
  13   7   3        0.08       -0.08      0.40 o 
 -13   8   3       11.88       14.84      3.50 o 
 -12   8   3        0.24       -0.32      0.50 o 
 -11   8   3        0.00        0.09      0.39 o 
 -10   8   3        0.07        0.15      0.41 o 
  -9   8   3       32.61       33.74      1.47 o 
  -8   8   3        1.50        2.11      0.79 o 
  -7   8   3       36.28       40.37      2.10 o 
  -6   8   3        8.63       10.39      1.07 o 
  -5   8   3        2.03        1.92      0.58 o 
  -4   8   3        0.20        0.91      0.68 o 
  -3   8   3        2.50        3.47      0.81 o 
  -2   8   3        0.12       -0.35      0.61 o 
  -1   8   3       53.55       66.29      2.49 o 
   0   8   3       52.19       58.58      2.44 o 
   1   8   3        9.47        9.31      1.17 o 
   2   8   3       15.53       19.29      1.41 o 
   3   8   3        1.67        1.68      0.67 o 
   4   8   3        5.72        5.21      0.95 o 
   5   8   3       11.26       12.56      1.36 o 
   6   8   3        5.83        7.00      1.18 o 
   7   8   3        0.00        0.94      0.84 o 
   8   8   3       10.69       10.48      1.72 o 
   9   8   3        9.93        8.80      1.80 o 
  10   8   3        0.00        0.28      0.64 o 
  11   8   3        0.47       -0.09      0.48 o 
  12   8   3        3.68        1.60      1.05 o 
 -10   9   3        0.00        0.00      0.44 o 
  -9   9   3        5.15        1.01      0.69 o 
  -8   9   3        0.30       -0.35      0.84 o 
  -7   9   3        1.14        0.97      0.64 o 
  -6   9   3        3.40        2.32      1.08 o 
  -5   9   3        4.34        3.46      1.13 o 
  -4   9   3        2.50        2.07      0.74 o 
  -3   9   3        0.24        0.56      0.80 o 
  -2   9   3        2.72        1.86      1.02 o 
  -1   9   3       14.34       13.64      2.89 o 
   0   9   3       73.77       82.56      3.60 o 
   1   9   3        2.20        3.40      0.99 o 
   2   9   3       12.32       11.98      2.59 o 
   3   9   3        3.82        3.04      1.01 o 
   4   9   3        0.30        0.93      0.93 o 
   5   9   3        0.05       -0.02      0.81 o 
   6   9   3       29.17       36.43      2.51 o 
   7   9   3       29.09       33.28      2.28 o 
   8   9   3        0.72        0.04      0.52 o 
   9   9   3        0.64        0.60      0.65 o 
  -7  10   3        3.68        1.11      0.75 o 
  -6  10   3        2.33        1.71      0.88 o 
  -5  10   3        2.97        2.16      0.87 o 
  -4  10   3        0.23        0.31      0.64 o 
  -3  10   3       19.03       24.19      1.91 o 
  -2  10   3        3.12        3.32      1.15 o 
  -1  10   3        0.19       -0.10      0.71 o 
   0  10   3        1.21        0.09      0.77 o 
   1  10   3       12.40       11.10      2.45 o 
   2  10   3        0.14       -0.09      0.67 o 
   3  10   3        0.13        0.33      0.87 o 
   4  10   3       16.93       19.72      2.00 o 
   5  10   3        0.02        0.54      0.97 o 
   6  10   3        0.93        2.13      1.04 o 
 -19   0   4        4.91        0.00      1.29 o 
 -18   0   4        1.91        0.81      0.65 o 
 -17   0   4       25.87       26.47      1.04 o 
 -16   0   4       11.04       14.05      0.74 o 
 -15   0   4       29.02       26.58      0.81 o 
 -14   0   4       39.56       46.09      1.56 o 
 -13   0   4        4.04        6.20      0.45 o 
 -12   0   4      299.69      329.90      4.86 o 
 -11   0   4      109.53      106.64      2.33 o 
 -10   0   4       82.50       95.00      1.17 o 
  -9   0   4      622.24      834.10     28.29 o 
  -8   0   4      239.53      231.31      2.73 o 
  -7   0   4     1527.96     1985.53     40.95 o 
  -6   0   4      779.13      880.14     11.71 o 
  -5   0   4       27.99       21.71      1.11 o 
  -4   0   4     4196.98     4530.32    150.81 o 
  -3   0   4     3806.06     3795.28     79.79 o 
  -2   0   4     2859.96     2890.12     63.97 o 
  -1   0   4    40073.72    19006.08   1155.56 o 
   0   0   4     9977.27     7359.96    364.37 o 
   1   0   4     2287.98     2005.91     65.56 o 
   2   0   4     2857.49     3240.65    126.50 o 
   3   0   4     1409.73     1507.06     48.33 o 
   4   0   4      744.99      778.02     20.78 o 
   5   0   4      918.36     1057.79     31.71 o 
   6   0   4       40.27       40.62      0.71 o 
   7   0   4     1657.90     1793.84    166.65 o 
   8   0   4      200.93      234.73      3.61 o 
   9   0   4     1030.00     1093.86     21.11 o 
  10   0   4      469.68      505.45      8.44 o 
  11   0   4      215.27      172.11     13.12 o 
  12   0   4        3.61        5.18      0.33 o 
  13   0   4        2.97        9.89      1.37 o 
  14   0   4       93.11       79.25      2.74 o 
  15   0   4        0.95        0.00      0.39 o 
  16   0   4        1.70        2.65      0.83 o 
  17   0   4        0.00        0.08      0.44 o 
  18   0   4       11.29       17.38      1.31 o 
 -19   1   4        0.00       -0.09      0.52 o 
 -18   1   4        0.04       -0.05      0.20 o 
 -17   1   4       35.76       35.07      0.67 o 
 -16   1   4       59.19       63.68      1.17 o 
 -15   1   4       10.65       13.03      0.55 o 
 -14   1   4      115.58      119.98      1.59 o 
 -13   1   4      289.49      303.13      3.27 o 
 -12   1   4        9.43        8.64      0.33 o 
 -11   1   4        3.32        2.07      0.24 o 
 -10   1   4        7.21        9.43      0.36 o 
  -9   1   4      143.83      142.09      1.53 o 
  -8   1   4      146.19      143.82      1.48 o 
  -7   1   4        0.79        1.05      0.20 o 
  -6   1   4       73.86       72.69      0.61 o 
  -5   1   4     1320.55     1392.78     17.68 o 
  -4   1   4       85.95       97.41      0.77 o 
  -3   1   4      457.33      471.80      8.82 o 
  -2   1   4     3233.93     3264.27     59.61 o 
  -1   1   4    38241.72    27657.39    902.21 o 
   0   1   4     3463.10     3425.35     57.72 o 
   1   1   4     3889.89     3940.15     76.60 o 
   2   1   4      376.48      449.64      5.15 o 
   3   1   4       43.98       35.27      0.59 o 
   4   1   4      386.85      355.39      6.34 o 
   5   1   4     2897.37     3492.53     68.77 o 
   6   1   4      568.04      702.44     12.95 o 
   7   1   4       28.39       28.76      0.61 o 
   8   1   4      850.75      951.51     18.29 o 
   9   1   4       39.90       48.36      0.80 o 
  10   1   4      173.39      167.24      2.05 o 
  11   1   4      286.62      270.19      3.58 o 
  12   1   4       21.87       19.85      0.62 o 
  13   1   4       44.23       32.37      1.00 o 
  14   1   4        0.94        1.06      0.27 o 
  15   1   4        4.18        2.74      0.35 o 
  16   1   4        3.66        4.31      0.44 o 
  17   1   4       10.34       14.38      1.02 o 
  18   1   4        0.58        1.19      0.56 o 
 -19   2   4        9.18       14.60      1.48 o 
 -18   2   4        0.00        0.05      0.24 o 
 -17   2   4        3.21        2.48      0.52 o 
 -16   2   4        9.66        9.28      0.37 o 
 -15   2   4       46.09       50.86      1.07 o 
 -14   2   4       45.84       45.16      0.91 o 
 -13   2   4       43.70       48.18      1.22 o 
 -12   2   4      819.85      885.89     14.04 o 
 -11   2   4       11.98        9.62      0.30 o 
 -10   2   4      155.92      156.49      1.81 o 
  -9   2   4      275.30      264.95      2.52 o 
  -8   2   4      357.29      346.10      3.34 o 
  -7   2   4       96.28       92.83      0.96 o 
  -6   2   4      243.83      224.25      2.20 o 
  -5   2   4     1680.75     1965.95     52.84 o 
  -4   2   4        0.80       -0.09      0.10 o 
  -3   2   4       94.59       99.10      1.54 o 
  -2   2   4      167.34      149.24      2.24 o 
  -1   2   4     1916.74     2120.60     34.98 o 
   0   2   4      589.94      516.54      6.35 o 
   1   2   4      430.25      364.76      4.05 o 
   2   2   4      582.52      547.32      6.79 o 
   3   2   4     2565.01     2782.75     57.46 o 
   4   2   4      721.32      790.11     11.21 o 
   5   2   4      270.54      246.24      3.54 o 
   6   2   4       69.79       67.77      1.17 o 
   7   2   4      351.90      347.99      4.77 o 
   8   2   4        4.76        3.57      0.32 o 
   9   2   4        8.40        7.87      0.39 o 
  10   2   4      283.07      274.99      3.59 o 
  11   2   4        8.39        7.02      0.40 o 
  12   2   4      281.98      256.19      3.79 o 
  13   2   4        2.94        3.17      0.28 o 
  14   2   4       20.06       20.11      0.63 o 
  15   2   4       16.33       16.24      0.71 o 
  16   2   4       20.53       21.37      0.96 o 
  17   2   4        5.73        5.83      1.12 o 
  18   2   4        1.81        1.11      0.48 o 
 -19   3   4        0.03       -0.18      0.74 o 
 -18   3   4        2.19        1.07      0.48 o 
 -17   3   4        1.02        0.53      0.28 o 
 -16   3   4        7.27        7.09      0.97 o 
 -15   3   4        3.04        2.31      0.39 o 
 -14   3   4        3.27        3.58      0.38 o 
 -13   3   4      125.96      125.90      1.99 o 
 -12   3   4      425.87      449.94      6.61 o 
 -11   3   4      189.85      196.52      2.58 o 
 -10   3   4       17.65       16.68      0.76 o 
  -9   3   4      125.35      116.71      1.46 o 
  -8   3   4      192.55      213.67      2.31 o 
  -7   3   4      312.71      329.92      5.54 o 
  -6   3   4      116.50      129.67      1.67 o 
  -5   3   4      801.12      891.94     14.77 o 
  -4   3   4      789.48      948.86     17.48 o 
  -3   3   4        1.54        1.44      0.31 o 
  -2   3   4     3772.66     4091.35     87.22 o 
  -1   3   4     2087.67     2357.48     47.14 o 
   0   3   4      331.15      293.86      3.51 o 
   1   3   4        4.49        2.03      0.21 o 
   2   3   4        3.29        3.75      0.30 o 
   3   3   4      894.71      893.25     13.51 o 
   4   3   4     1350.95     1445.31     25.94 o 
   5   3   4     1428.27     1613.08     30.10 o 
   6   3   4        2.82        1.88      0.28 o 
   7   3   4      192.05      191.36      2.41 o 
   8   3   4       94.93      100.49      1.49 o 
   9   3   4       98.43       91.05      1.55 o 
  10   3   4       76.20       82.27      1.24 o 
  11   3   4       33.01       33.42      0.85 o 
  12   3   4      251.75      238.08      3.93 o 
  13   3   4        6.34        5.95      0.49 o 
  14   3   4        0.01        0.09      0.27 o 
  15   3   4       26.41       28.65      1.09 o 
  16   3   4        3.86        3.01      0.57 o 
  17   3   4        1.13        1.05      0.58 o 
 -18   4   4        3.07        1.98      1.21 o 
 -17   4   4        1.40        0.73      0.38 o 
 -16   4   4        4.66        2.23      1.35 o 
 -15   4   4        0.14        0.33      0.25 o 
 -14   4   4        2.12        1.77      0.52 o 
 -13   4   4        1.93        2.43      0.25 o 
 -12   4   4       48.20       48.58      1.68 o 
 -11   4   4      137.02      148.40      2.74 o 
 -10   4   4       22.87       20.17      1.22 o 
  -9   4   4        0.01        0.03      0.14 o 
  -8   4   4      103.59       84.70      1.16 o 
  -7   4   4       28.84       35.43      0.73 o 
  -6   4   4      322.42      316.04      4.02 o 
  -5   4   4       24.86       18.75      1.11 o 
  -4   4   4     2255.26     2595.95     56.24 o 
  -3   4   4      432.50      424.00      6.33 o 
  -2   4   4      764.18      729.59     12.06 o 
  -1   4   4     1142.05     1156.48     25.48 o 
   0   4   4        2.56        0.35      0.20 o 
   1   4   4        0.22        0.23      0.20 o 
   2   4   4      406.55      451.49      6.51 o 
   3   4   4      303.54      313.27      4.47 o 
   4   4   4      214.56      214.11      3.97 o 
   5   4   4       15.27       13.22      0.69 o 
   6   4   4        3.52        2.43      0.45 o 
   7   4   4        0.89        0.98      0.33 o 
   8   4   4       14.17       13.62      0.58 o 
   9   4   4       43.26       44.02      1.16 o 
  10   4   4       71.93       77.23      2.17 o 
  11   4   4       28.70       34.41      1.50 o 
  12   4   4       23.13       17.05      0.70 o 
  13   4   4       49.59       47.42      1.35 o 
  14   4   4        0.27        0.16      0.37 o 
  15   4   4        1.63        1.15      0.37 o 
  16   4   4        0.98        0.62      0.42 o 
  17   4   4        0.03       -0.26      0.41 o 
 -17   5   4        2.17        0.57      0.35 o 
 -16   5   4        4.65        3.37      1.31 o 
 -15   5   4        1.14        0.44      0.38 o 
 -14   5   4        0.72        0.32      0.27 o 
 -13   5   4       32.40       36.09      1.15 o 
 -12   5   4        8.26        9.79      0.56 o 
 -11   5   4       57.81       62.69      1.38 o 
 -10   5   4       26.19       28.80      1.30 o 
  -9   5   4      162.19      162.23      2.73 o 
  -8   5   4        1.23        2.44      0.37 o 
  -7   5   4       66.50       79.57      1.30 o 
  -6   5   4        6.93       10.43      1.21 o 
  -5   5   4       37.27       44.35      1.15 o 
  -4   5   4      163.16      193.23      3.66 o 
  -3   5   4        2.29        0.42      0.37 o 
  -2   5   4      219.47      232.63      3.62 o 
  -1   5   4        1.07       -0.29      0.29 o 
   0   5   4        0.09        2.69      1.79 o 
   1   5   4       18.44       16.38      0.65 o 
   2   5   4        3.79        2.68      0.57 o 
   3   5   4      466.33      476.91      7.90 o 
   4   5   4        4.23        4.11      0.55 o 
   5   5   4       18.65       17.75      0.96 o 
   6   5   4       10.16        7.90      0.71 o 
   7   5   4       93.34       88.01      1.85 o 
   8   5   4       10.48       10.84      0.83 o 
   9   5   4       26.34       23.33      1.52 o 
  10   5   4       47.61       55.28      2.06 o 
  11   5   4       16.01       13.98      0.99 o 
  12   5   4        0.03        0.05      0.46 o 
  13   5   4       50.70       55.26      1.38 o 
  14   5   4        5.77        4.46      0.87 o 
  15   5   4        1.08        1.61      0.41 o 
  16   5   4        0.00       -0.10      0.46 o 
 -16   6   4        3.86        1.39      0.82 o 
 -15   6   4        2.41        1.68      0.42 o 
 -14   6   4        3.20        3.22      0.66 o 
 -13   6   4        2.41        2.75      0.47 o 
 -12   6   4        5.73        4.62      0.48 o 
 -11   6   4        2.50        2.50      0.47 o 
 -10   6   4        4.27        3.72      0.52 o 
  -9   6   4      110.57      118.68      2.34 o 
  -8   6   4       67.81       63.20      1.75 o 
  -7   6   4      114.65      112.77      2.31 o 
  -6   6   4       32.78       34.05      1.24 o 
  -5   6   4      221.34      230.34      3.95 o 
  -4   6   4        9.73       11.67      0.71 o 
  -3   6   4       16.78       17.21      1.52 o 
  -2   6   4        4.69        5.07      0.79 o 
  -1   6   4       16.45       22.49      0.99 o 
   0   6   4      124.46      130.84      2.88 o 
   1   6   4        7.38        7.66      0.74 o 
   2   6   4      271.67      281.37      4.75 o 
   3   6   4       19.14       17.10      1.01 o 
   4   6   4       71.86       77.57      2.14 o 
   5   6   4        0.07       -0.23      0.37 o 
   6   6   4       18.85       20.46      1.14 o 
   7   6   4        0.33        0.65      0.58 o 
   8   6   4       82.57       80.30      2.13 o 
   9   6   4       24.07       26.77      1.23 o 
  10   6   4        0.01        0.67      0.55 o 
  11   6   4      144.53      154.10      3.24 o 
  12   6   4        4.55        3.26      1.08 o 
  13   6   4        0.19       -0.05      0.50 o 
  14   6   4       14.32       16.26      2.75 o 
  15   6   4        0.05       -0.48      0.48 o 
 -15   7   4        4.18        4.06      0.60 o 
 -14   7   4        3.09        3.85      0.63 o 
 -13   7   4        0.90        0.77      0.51 o 
 -12   7   4        5.48        4.13      1.08 o 
 -11   7   4        0.77        0.39      0.41 o 
 -10   7   4        1.14        0.75      0.50 o 
  -9   7   4       15.21       15.87      0.94 o 
  -8   7   4        4.15        3.67      0.69 o 
  -7   7   4       66.37       73.21      2.15 o 
  -6   7   4        9.29        9.24      0.82 o 
  -5   7   4        0.51        0.00      0.36 o 
  -4   7   4        0.00        0.24      0.44 o 
  -3   7   4       31.04       27.44      1.34 o 
  -2   7   4       35.38       36.07      1.62 o 
  -1   7   4       39.60       41.31      1.78 o 
   0   7   4       65.44       75.80      2.70 o 
   1   7   4        8.72        8.52      0.97 o 
   2   7   4        0.08       -0.21      0.43 o 
   3   7   4        4.59        5.13      0.81 o 
   4   7   4        2.70        3.63      0.67 o 
   5   7   4       14.85       14.36      1.04 o 
   6   7   4        4.55        6.35      0.85 o 
   7   7   4        6.90        8.27      1.09 o 
   8   7   4      139.64      144.55      3.57 o 
   9   7   4        5.95        3.91      0.86 o 
  10   7   4        0.43       -0.29      0.52 o 
  11   7   4        0.10       -0.18      0.44 o 
  12   7   4       17.78       15.24      2.21 o 
  13   7   4        1.42        1.88      1.02 o 
 -13   8   4        4.17        1.40      0.75 o 
 -12   8   4        0.02        0.20      0.40 o 
 -11   8   4        6.46        0.18      0.58 o 
 -10   8   4        1.62        1.00      0.64 o 
  -9   8   4        3.68        2.69      1.01 o 
  -8   8   4        0.78        0.09      0.52 o 
  -7   8   4       48.73       56.87      1.96 o 
  -6   8   4       17.94       19.89      1.36 o 
  -5   8   4        1.67        2.41      0.73 o 
  -4   8   4        1.77        2.11      0.58 o 
  -3   8   4       10.64        9.96      1.11 o 
  -2   8   4       14.74       16.02      1.31 o 
  -1   8   4       38.45       48.49      2.24 o 
   0   8   4       18.98       21.31      1.62 o 
   1   8   4       48.84       53.56      2.22 o 
   2   8   4       13.75       18.39      1.41 o 
   3   8   4        0.53        0.72      0.67 o 
   4   8   4       28.12       30.47      1.72 o 
   5   8   4       26.26       29.46      2.06 o 
   6   8   4        0.09        0.43      0.74 o 
   7   8   4       13.54       13.73      1.53 o 
   8   8   4       10.20        9.67      1.73 o 
   9   8   4        0.51        0.30      0.51 o 
  10   8   4        2.60        2.07      0.71 o 
  11   8   4        0.93        0.36      0.53 o 
 -10   9   4        0.03       -0.17      0.50 o 
  -9   9   4        0.01       -0.22      0.50 o 
  -8   9   4        2.19        0.64      0.63 o 
  -7   9   4        8.02        2.73      1.20 o 
  -6   9   4        8.46        9.18      1.46 o 
  -5   9   4        0.02       -0.11      0.51 o 
  -4   9   4        1.07        0.75      0.64 o 
  -3   9   4        1.91        2.39      0.81 o 
  -2   9   4        0.78        0.81      0.81 o 
  -1   9   4        0.24       -0.28      0.74 o 
   0   9   4       38.91       48.30      2.37 o 
   1   9   4        7.62        8.35      1.45 o 
   2   9   4        0.99        0.80      0.80 o 
   3   9   4        2.47        2.79      1.05 o 
   4   9   4        0.73        0.95      0.90 o 
   5   9   4        0.05        0.36      0.81 o 
   6   9   4       28.89       31.67      2.35 o 
   7   9   4        0.43        0.65      0.88 o 
   8   9   4        0.85        0.44      0.70 o 
   9   9   4        0.05       -0.65      0.65 o 
  -7  10   4        3.08        1.48      0.90 o 
  -6  10   4        2.33        2.01      0.82 o 
  -5  10   4        1.01        1.80      0.90 o 
  -4  10   4        0.40        0.67      0.68 o 
  -3  10   4        2.56        2.28      0.96 o 
  -2  10   4        0.64        0.47      0.84 o 
  -1  10   4        0.07        0.38      0.82 o 
   0  10   4        5.74        4.25      1.49 o 
   1  10   4       23.86       27.71      2.00 o 
   2  10   4        0.04       -0.37      0.82 o 
   3  10   4        0.61        0.51      0.81 o 
   4  10   4        1.84        3.29      1.48 o 
   5  10   4        0.42        0.31      0.82 o 
 -19   1   5        2.56        0.00      0.64 o 
 -18   1   5        0.58        0.00      0.64 o 
 -17   1   5       31.69       35.52      0.80 o 
 -16   1   5      156.32      160.32      3.73 o 
 -15   1   5      105.23      112.04      2.47 o 
 -14   1   5       43.92       44.60      0.78 o 
 -13   1   5       95.50      101.60      1.22 o 
 -12   1   5      144.55      140.13      1.33 o 
 -11   1   5       90.72       94.57      1.11 o 
 -10   1   5      257.67      250.27      2.42 o 
  -9   1   5       10.45        8.81      0.15 o 
  -8   1   5      167.61      168.39      1.71 o 
  -7   1   5      320.22      358.89      8.53 o 
  -6   1   5        0.21        0.27      0.14 o 
  -5   1   5     1247.11     1346.67     16.92 o 
  -4   1   5     2859.11     2903.06     47.55 o 
  -3   1   5       74.56       76.25      0.57 o 
  -2   1   5     1413.53     1337.04     18.34 o 
  -1   1   5     3668.19     3695.17     71.22 o 
   0   1   5      292.41      246.68      1.99 o 
   1   1   5      967.89      944.67     11.65 o 
   2   1   5     1467.84     1524.18     24.50 o 
   3   1   5      725.20      846.68     14.08 o 
   4   1   5       13.57       10.59      0.45 o 
   5   1   5     1574.07     1875.74     33.57 o 
   6   1   5     2125.99     2568.80     51.78 o 
   7   1   5      380.98      397.27     10.81 o 
   8   1   5      109.32      104.23      1.24 o 
   9   1   5       39.51       40.48      0.74 o 
  10   1   5      256.18      247.15      3.15 o 
  11   1   5       54.29       51.49      0.99 o 
  12   1   5       32.26       27.55      0.90 o 
  13   1   5       37.11       35.56      0.84 o 
  14   1   5        0.38        0.28      0.26 o 
  15   1   5        7.78        9.23      0.48 o 
  16   1   5        7.71        7.83      0.71 o 
  17   1   5        0.41        0.09      0.47 o 
 -19   2   5        7.71        0.08      0.58 o 
 -18   2   5        0.95       -0.12      0.64 o 
 -17   2   5        1.01        0.54      0.20 o 
 -16   2   5        1.64        1.10      0.21 o 
 -15   2   5       21.51       24.43      0.52 o 
 -14   2   5        7.79        6.15      0.31 o 
 -13   2   5      110.76      112.37      2.81 o 
 -12   2   5      243.84      244.17      3.81 o 
 -11   2   5        3.23        2.54      0.28 o 
 -10   2   5       58.00       59.55      0.86 o 
  -9   2   5        0.15        0.91      0.33 o 
  -8   2   5      171.18      197.95      1.78 o 
  -7   2   5      596.54      595.86      7.78 o 
  -6   2   5     1857.46     2280.78     36.19 o 
  -5   2   5      894.18      992.41     12.19 o 
  -4   2   5      173.31      183.74      2.13 o 
  -3   2   5     1759.75     1980.63     32.40 o 
  -2   2   5     2496.18     2556.90     45.55 o 
  -1   2   5        1.32        0.64      0.25 o 
   0   2   5      206.71      158.59      1.44 o 
   1   2   5      762.79      816.05      9.92 o 
   2   2   5      230.69      207.08      2.43 o 
   3   2   5        1.45        2.10      0.28 o 
   4   2   5       75.82       93.11      1.43 o 
   5   2   5      661.29      699.94     10.69 o 
   6   2   5      586.49      600.02      8.27 o 
   7   2   5       30.52       22.02      1.04 o 
   8   2   5      334.65      323.29      3.69 o 
   9   2   5       32.82       24.18      0.58 o 
  10   2   5      128.41      117.12      1.66 o 
  11   2   5      434.61      407.92      6.08 o 
  12   2   5        4.04        1.73      0.41 o 
  13   2   5        0.06        0.54      0.22 o 
  14   2   5        0.37       -0.07      0.21 o 
  15   2   5        0.18        0.51      0.29 o 
  16   2   5        0.02        0.05      0.37 o 
  17   2   5        2.87        1.88      0.67 o 
 -19   3   5        0.43        0.00      0.92 o 
 -18   3   5       11.79       16.43      1.94 o 
 -17   3   5       15.78        0.23      0.61 o 
 -16   3   5        3.26        2.08      0.81 o 
 -15   3   5        1.43        1.26      0.33 o 
 -14   3   5        0.72        0.41      0.30 o 
 -13   3   5      201.39      211.86      3.37 o 
 -12   3   5       11.49        8.05      0.55 o 
 -11   3   5      346.39      354.54      4.34 o 
 -10   3   5       58.61       54.92      0.85 o 
  -9   3   5       93.48      105.49      1.14 o 
  -8   3   5       33.97       39.70      0.64 o 
  -7   3   5      194.71      214.58      2.53 o 
  -6   3   5      288.39      270.39      4.02 o 
  -5   3   5     1988.52     2325.48     48.58 o 
  -4   3   5      122.36       94.68      1.75 o 
  -3   3   5      851.05      977.27     13.80 o 
  -2   3   5        3.69        3.65      0.36 o 
  -1   3   5      331.06      334.61      3.72 o 
   0   3   5      314.99      298.89      3.63 o 
   1   3   5       57.35       50.46      0.74 o 
   2   3   5      806.75      807.62     11.86 o 
   3   3   5      620.61      607.06      8.91 o 
   4   3   5      102.22      106.12      1.84 o 
   5   3   5      498.76      487.44      7.11 o 
   6   3   5      323.68      318.75      4.35 o 
   7   3   5       24.73       26.76      0.60 o 
   8   3   5       55.54       53.68      1.03 o 
   9   3   5      208.63      196.83      3.29 o 
  10   3   5        0.04       -0.07      0.25 o 
  11   3   5      211.97      231.78      3.55 o 
  12   3   5       29.88       24.84      0.93 o 
  13   3   5        0.00       -0.02      0.23 o 
  14   3   5        1.81        1.72      0.36 o 
  15   3   5        0.31        0.17      0.24 o 
  16   3   5        7.16        8.50      1.31 o 
  17   3   5        3.98        3.35      1.08 o 
 -18   4   5       33.82       47.45      3.33 o 
 -17   4   5        0.20        0.03      0.24 o 
 -16   4   5        0.33        0.14      0.27 o 
 -15   4   5        1.51        1.08      0.45 o 
 -14   4   5        0.23        0.44      0.24 o 
 -13   4   5       13.16       13.40      0.43 o 
 -12   4   5        6.40        5.05      0.44 o 
 -11   4   5       16.60       22.34      0.88 o 
 -10   4   5        3.17        5.96      0.59 o 
  -9   4   5       25.67       28.41      0.85 o 
  -8   4   5        1.30        2.52      0.32 o 
  -7   4   5        3.43        4.35      0.32 o 
  -6   4   5      166.55      156.61      2.06 o 
  -5   4   5      454.14      510.68      7.54 o 
  -4   4   5     5691.14     6433.57    178.97 o 
  -3   4   5      819.61      925.47     14.43 o 
  -2   4   5       97.78      105.92      1.72 o 
  -1   4   5        5.08        1.58      0.35 o 
   0   4   5       43.10       42.49      0.86 o 
   1   4   5        0.00        0.21      0.24 o 
   2   4   5      296.45      305.04      4.17 o 
   3   4   5      169.39      187.96      3.09 o 
   4   4   5      487.27      528.53      8.66 o 
   5   4   5      732.49      755.76     12.73 o 
   6   4   5       36.46       28.63      0.90 o 
   7   4   5       90.58       84.41      1.42 o 
   8   4   5       20.31       17.67      0.75 o 
   9   4   5      211.46      191.96      3.23 o 
  10   4   5      573.81      593.10     10.82 o 
  11   4   5       58.00       48.83      2.10 o 
  12   4   5        5.30        4.53      0.61 o 
  13   4   5       53.31       52.75      2.15 o 
  14   4   5        4.67        4.64      0.47 o 
  15   4   5        0.16       -0.31      0.49 o 
  16   4   5        0.01        0.15      0.43 o 
 -17   5   5        5.39        1.43      1.05 o 
 -16   5   5        0.12        0.16      0.28 o 
 -15   5   5        0.49        0.10      0.28 o 
 -14   5   5       14.70       16.24      0.61 o 
 -13   5   5        2.98        3.18      0.56 o 
 -12   5   5        7.47       10.93      0.78 o 
 -11   5   5       53.44       44.60      2.44 o 
 -10   5   5       27.06       24.09      1.34 o 
  -9   5   5      220.99      229.91      3.36 o 
  -8   5   5        2.52        4.05      0.43 o 
  -7   5   5        2.41        1.25      0.37 o 
  -6   5   5        3.63        3.30      0.40 o 
  -5   5   5       11.61       11.51      0.65 o 
  -4   5   5     1375.42     1511.52     28.17 o 
  -3   5   5       29.06       21.46      0.91 o 
  -2   5   5      378.07      391.68      6.47 o 
  -1   5   5       25.67       28.33      0.85 o 
   0   5   5        4.66        4.29      0.46 o 
   1   5   5       24.41       24.40      0.95 o 
   2   5   5        1.95        4.04      0.53 o 
   3   5   5      197.09      198.48      3.34 o 
   4   5   5        0.54        0.32      0.41 o 
   5   5   5       18.88       22.24      1.00 o 
   6   5   5       19.99       18.04      0.91 o 
   7   5   5       51.29       49.81      1.68 o 
   8   5   5        4.10        4.51      0.61 o 
   9   5   5      120.51      129.69      2.54 o 
  10   5   5       77.25       65.75      1.85 o 
  11   5   5       19.66       14.92      1.20 o 
  12   5   5       27.77       31.01      1.15 o 
  13   5   5       43.23       47.03      1.47 o 
  14   5   5       19.77       20.04      0.84 o 
  15   5   5       10.28        8.91      2.65 o 
 -16   6   5        1.80        0.76      0.41 o 
 -15   6   5        1.71        2.78      0.65 o 
 -14   6   5        0.56        0.64      0.29 o 
 -13   6   5       27.61       29.25      1.17 o 
 -12   6   5        0.56        0.48      0.41 o 
 -11   6   5        0.42        0.59      0.48 o 
 -10   6   5        7.99        6.78      0.72 o 
  -9   6   5       77.62       83.68      2.04 o 
  -8   6   5        0.00       -0.32      0.40 o 
  -7   6   5       74.01       74.56      1.86 o 
  -6   6   5      287.41      289.26      5.44 o 
  -5   6   5        0.15       -0.03      0.37 o 
  -4   6   5        7.31        5.34      0.62 o 
  -3   6   5      167.33      167.59      2.80 o 
  -2   6   5      170.94      185.31      3.83 o 
  -1   6   5       39.07       40.23      1.42 o 
   0   6   5        1.37        0.63      0.41 o 
   1   6   5        8.58       15.86      0.83 o 
   2   6   5       67.56       68.40      1.94 o 
   3   6   5       11.38       11.60      1.02 o 
   4   6   5        0.25       -0.05      0.37 o 
   5   6   5        6.15        5.58      0.71 o 
   6   6   5        5.40        5.19      0.80 o 
   7   6   5       13.99       13.97      1.02 o 
   8   6   5      264.72      286.67      5.44 o 
   9   6   5       13.01       16.68      1.31 o 
  10   6   5        7.57        7.87      0.84 o 
  11   6   5        0.03       -0.08      0.50 o 
  12   6   5        0.99        0.68      0.57 o 
  13   6   5        0.05        0.13      0.53 o 
  14   6   5        6.26        4.02      0.95 o 
 -14   7   5        5.77        8.76      0.67 o 
 -13   7   5        0.06        0.32      0.38 o 
 -12   7   5        2.46        1.51      0.47 o 
 -11   7   5        0.58        0.72      0.40 o 
 -10   7   5        0.63        0.89      0.42 o 
  -9   7   5        0.32       -0.02      0.37 o 
  -8   7   5       19.72       25.69      1.45 o 
  -7   7   5       11.87       10.81      0.90 o 
  -6   7   5        4.50        4.16      0.77 o 
  -5   7   5       29.66       30.29      1.25 o 
  -4   7   5        3.79        4.07      0.62 o 
  -3   7   5       30.65       30.60      2.36 o 
  -2   7   5       15.41       15.57      1.44 o 
  -1   7   5       50.48       58.45      2.09 o 
   0   7   5      152.12      172.36      4.85 o 
   1   7   5        0.86        0.52      0.53 o 
   2   7   5       35.08       42.30      1.65 o 
   3   7   5       38.63       42.20      1.79 o 
   4   7   5        0.03       -0.14      0.46 o 
   5   7   5        0.94        1.07      0.69 o 
   6   7   5        7.47        9.91      1.11 o 
   7   7   5      175.72      195.75      5.15 o 
   8   7   5       18.87       18.88      1.34 o 
   9   7   5        7.97        5.94      1.05 o 
  10   7   5        0.17       -0.07      0.56 o 
  11   7   5       12.17       12.59      1.79 o 
  12   7   5        2.90        1.55      0.90 o 
  13   7   5        0.62        0.02      0.41 o 
 -13   8   5        0.03        0.61      0.49 o 
 -12   8   5        0.03       -0.14      0.37 o 
 -11   8   5        0.00       -0.20      0.40 o 
 -10   8   5        0.04        0.20      0.43 o 
  -9   8   5       11.85       14.94      1.88 o 
  -8   8   5       20.94       23.71      3.36 o 
  -7   8   5        2.23        2.44      0.88 o 
  -6   8   5        0.02        0.05      0.43 o 
  -5   8   5        2.19        2.42      0.71 o 
  -4   8   5        0.30        0.53      0.58 o 
  -3   8   5        4.03        4.02      0.69 o 
  -2   8   5        0.08        0.18      0.55 o 
  -1   8   5       31.58       39.89      1.96 o 
   0   8   5        4.60        4.58      0.97 o 
   1   8   5       54.02       58.98      2.20 o 
   2   8   5        1.25        1.56      0.78 o 
   3   8   5        0.05       -0.16      0.53 o 
   4   8   5        0.85        1.98      0.87 o 
   5   8   5       19.84       20.65      1.62 o 
   6   8   5        6.86        9.95      1.22 o 
   7   8   5        0.66        3.61      1.24 o 
   8   8   5       36.93       36.82      1.62 o 
   9   8   5        0.26        0.20      0.58 o 
  10   8   5        0.32        0.41      0.58 o 
  11   8   5        0.89        0.84      0.59 o 
 -10   9   5        0.30        0.21      0.49 o 
  -9   9   5        0.07       -0.12      0.57 o 
  -8   9   5        2.17        0.68      0.63 o 
  -7   9   5        1.15        0.33      0.74 o 
  -6   9   5        2.92        1.41      0.75 o 
  -5   9   5        0.24        0.49      0.69 o 
  -4   9   5        4.01        4.67      0.97 o 
  -3   9   5        0.62        1.06      0.65 o 
  -2   9   5        2.21        0.76      0.69 o 
  -1   9   5       20.99       24.99      2.14 o 
   0   9   5        9.67        7.34      1.49 o 
   1   9   5        5.42        4.89      1.34 o 
   2   9   5        0.05        0.15      0.67 o 
   3   9   5       15.57       18.99      1.59 o 
   4   9   5        8.18        9.21      1.41 o 
   5   9   5        1.50        1.94      0.92 o 
   6   9   5        0.81        0.40      0.84 o 
   7   9   5       12.14       12.73      1.84 o 
   8   9   5        1.13        0.00      0.48 o 
  -6  10   5        0.48        1.03      0.75 o 
  -5  10   5        0.00        0.10      0.59 o 
  -4  10   5        3.18        2.60      0.83 o 
  -3  10   5        0.05        0.14      0.60 o 
  -2  10   5        1.39        1.10      0.78 o 
  -1  10   5        5.71        4.85      1.27 o 
   0  10   5        8.12       10.00      1.40 o 
   1  10   5        0.34       -0.51      0.78 o 
   2  10   5        0.00        0.21      0.78 o 
   3  10   5       10.83        9.99      1.86 o 
   4  10   5        0.04        0.62      0.87 o 
 -19   0   6        1.30        0.00      0.74 o 
 -18   0   6        2.16        0.00      1.29 o 
 -17   0   6       15.03       14.05      2.03 o 
 -16   0   6      113.53      121.94      4.25 o 
 -15   0   6       42.87       36.76      1.32 o 
 -14   0   6      956.98     1095.07     22.18 o 
 -13   0   6       39.34       41.91      0.73 o 
 -12   0   6       14.00       13.12      0.38 o 
 -11   0   6      408.23      442.22      8.93 o 
 -10   0   6      410.10      439.39     12.54 o 
  -9   0   6      166.61      154.06      4.45 o 
  -8   0   6      116.20      101.43      2.97 o 
  -7   0   6      610.91      741.04     24.49 o 
  -6   0   6      403.30      430.47     11.06 o 
  -5   0   6       21.07       29.59      1.11 o 
  -4   0   6     1312.77     1451.74     26.31 o 
  -3   0   6     3710.89     3752.08     94.48 o 
  -2   0   6     1522.56     1447.81     32.27 o 
  -1   0   6      189.18      152.21      1.85 o 
   0   0   6     1070.55      964.96     18.59 o 
   1   0   6     3461.49     3436.85    102.04 o 
   2   0   6     1145.38     1270.12     26.64 o 
   3   0   6      387.57      370.58      8.44 o 
   4   0   6        0.71        1.66      0.55 o 
   5   0   6     1773.20     2159.36     87.51 o 
   6   0   6     3980.79     4978.15    258.62 o 
   7   0   6      554.79      552.91     15.37 o 
   8   0   6      722.30      686.65     20.87 o 
   9   0   6      752.56      618.03     14.59 o 
  10   0   6      255.63      250.83      5.97 o 
  11   0   6       10.99       12.10      1.94 o 
  12   0   6      158.68      153.24      3.86 o 
  13   0   6      232.34      217.54      5.30 o 
  14   0   6       95.39      100.98      4.58 o 
  15   0   6       13.23       14.75      1.24 o 
  16   0   6        8.20        5.54      3.33 o 
  17   0   6        2.03        2.86      0.91 o 
 -19   1   6        1.18        0.09      0.52 o 
 -18   1   6        1.31        0.00      0.64 o 
 -17   1   6        2.93        0.12      0.81 o 
 -16   1   6        0.00        0.06      0.12 o 
 -15   1   6       75.69       70.62      1.72 o 
 -14   1   6      436.09      458.16     10.11 o 
 -13   1   6       46.12       46.17      0.96 o 
 -12   1   6        2.65        2.26      0.24 o 
 -11   1   6       34.85       33.48      0.35 o 
 -10   1   6       73.37       60.93      0.57 o 
  -9   1   6       47.62       54.65      0.74 o 
  -8   1   6      292.52      298.09      6.37 o 
  -7   1   6      105.91      108.14      1.18 o 
  -6   1   6     1043.73     1158.70     13.83 o 
  -5   1   6      546.10      653.38     17.68 o 
  -4   1   6       14.30       17.05      0.25 o 
  -3   1   6     4107.97     4012.96     73.72 o 
  -2   1   6     3713.09     3841.09     76.57 o 
  -1   1   6      558.28      446.32      4.52 o 
   0   1   6      114.42      103.85      0.84 o 
   1   1   6      662.42      697.93     10.02 o 
   2   1   6     2788.01     3131.71     66.03 o 
   3   1   6      107.03       89.16      0.82 o 
   4   1   6      288.93      303.76      5.78 o 
   5   1   6       96.27      101.33      1.91 o 
   6   1   6        0.48        0.47      0.20 o 
   7   1   6       45.79       45.74      1.26 o 
   8   1   6        3.15        1.24      0.78 o 
   9   1   6      201.31      198.13      3.99 o 
  10   1   6      100.79      109.99      5.19 o 
  11   1   6       37.65       33.25      1.24 o 
  12   1   6       63.76       50.86      2.28 o 
  13   1   6       28.85       23.06      1.10 o 
  14   1   6        3.89        3.04      0.55 o 
  15   1   6        1.98        1.01      0.68 o 
  16   1   6        2.00        0.84      0.53 o 
  17   1   6        1.46        3.23      0.85 o 
 -19   2   6        1.97        0.11      0.78 o 
 -18   2   6        2.99        0.10      0.58 o 
 -17   2   6       13.67       16.82      1.57 o 
 -16   2   6        0.37        0.18      0.11 o 
 -15   2   6        0.06       -0.06      0.16 o 
 -14   2   6      144.44      149.19      4.38 o 
 -13   2   6       34.83       32.58      0.85 o 
 -12   2   6       11.92       13.80      0.68 o 
 -11   2   6       23.05       23.44      0.40 o 
 -10   2   6       71.22       75.82      0.86 o 
  -9   2   6       83.59      101.17      0.88 o 
  -8   2   6      144.00      159.86      1.51 o 
  -7   2   6      113.11      133.36      1.21 o 
  -6   2   6      351.47      409.21      4.19 o 
  -5   2   6       27.64       28.24      0.57 o 
  -4   2   6        7.01        3.44      0.40 o 
  -3   2   6     1526.84     1556.84     23.56 o 
  -2   2   6      483.12      376.71      3.94 o 
  -1   2   6      161.50      195.94      1.87 o 
   0   2   6     1892.39     2170.28     36.81 o 
   1   2   6     1992.98     2257.24     38.52 o 
   2   2   6      846.75      871.40     12.85 o 
   3   2   6     1215.46     1432.39     24.99 o 
   4   2   6       24.58       34.30      0.83 o 
   5   2   6      687.60      730.60     12.76 o 
   6   2   6      604.34      621.02      9.04 o 
   7   2   6      309.01      290.63      3.37 o 
   8   2   6      114.17      101.60      1.80 o 
   9   2   6      661.10      626.07     11.76 o 
  10   2   6       96.27      100.89      1.71 o 
  11   2   6      217.78      226.13      3.46 o 
  12   2   6       34.37       25.41      0.58 o 
  13   2   6        4.22        3.69      0.24 o 
  14   2   6        1.18        1.15      0.33 o 
  15   2   6        0.84        1.69      0.60 o 
  16   2   6       12.75       17.51      1.04 o 
  17   2   6        3.00        2.50      0.77 o 
 -18   3   6        7.94        0.12      0.56 o 
 -17   3   6        1.87        0.37      0.65 o 
 -16   3   6        4.80        4.81      0.52 o 
 -15   3   6        1.26        1.18      0.26 o 
 -14   3   6       14.28       16.37      0.69 o 
 -13   3   6        0.87        0.95      0.28 o 
 -12   3   6        1.01        0.93      0.24 o 
 -11   3   6      536.94      517.92      9.05 o 
 -10   3   6      188.09      167.49      2.16 o 
  -9   3   6       14.77       13.21      0.41 o 
  -8   3   6       17.76       15.11      0.34 o 
  -7   3   6      206.89      215.41      2.27 o 
  -6   3   6     1026.17     1140.59     17.27 o 
  -5   3   6      958.41     1042.04     17.68 o 
  -4   3   6     2682.19     3096.34     71.42 o 
  -3   3   6     4533.48     4966.92    116.99 o 
  -2   3   6      597.52      684.08      8.88 o 
  -1   3   6        6.91       18.53      0.66 o 
   0   3   6        7.72       13.19      0.41 o 
   1   3   6      518.15      579.14      8.10 o 
   2   3   6      487.30      475.92      6.40 o 
   3   3   6        1.31        3.95      0.41 o 
   4   3   6       10.46       13.80      0.71 o 
   5   3   6        2.74        1.80      0.37 o 
   6   3   6        0.05       -0.28      0.28 o 
   7   3   6        6.84        5.14      0.53 o 
   8   3   6       99.83      101.34      1.82 o 
   9   3   6      524.29      507.71      8.93 o 
  10   3   6       29.38       25.78      0.99 o 
  11   3   6      519.64      516.22     12.25 o 
  12   3   6       13.66       14.86      0.46 o 
  13   3   6       11.24        7.45      0.54 o 
  14   3   6        7.56        9.22      1.23 o 
  15   3   6        1.72        1.82      0.50 o 
  16   3   6        0.05        0.54      0.73 o 
 -18   4   6        1.64       -0.44      0.84 o 
 -17   4   6        0.08       -0.15      0.92 o 
 -16   4   6        0.50       -0.03      0.24 o 
 -15   4   6        0.30        0.26      0.21 o 
 -14   4   6        2.08        2.28      0.37 o 
 -13   4   6        0.45        0.80      0.29 o 
 -12   4   6        2.64        1.98      0.33 o 
 -11   4   6      172.61      171.31      3.12 o 
 -10   4   6        5.86        7.80      1.29 o 
  -9   4   6       89.23       94.21      1.55 o 
  -8   4   6       17.55       16.94      0.63 o 
  -7   4   6       51.41       50.56      0.92 o 
  -6   4   6        0.70        2.01      0.30 o 
  -5   4   6        0.10       -0.22      0.42 o 
  -4   4   6      434.50      436.90      6.82 o 
  -3   4   6       59.45       38.34      1.17 o 
  -2   4   6       80.90      104.32      1.47 o 
  -1   4   6       14.41       12.04      0.41 o 
   0   4   6      237.73      244.21      3.35 o 
   1   4   6       65.74       56.62      1.07 o 
   2   4   6      611.52      608.72      9.40 o 
   3   4   6        8.04       10.70      0.65 o 
   4   4   6       54.86       69.11      1.68 o 
   5   4   6      104.00      100.34      1.85 o 
   6   4   6       69.34       72.36      1.81 o 
   7   4   6       45.15       46.25      1.27 o 
   8   4   6       14.43       14.83      0.72 o 
   9   4   6       71.74       78.88      1.98 o 
  10   4   6        0.03        0.16      0.39 o 
  11   4   6       27.61       22.94      0.73 o 
  12   4   6       12.51       11.86      0.73 o 
  13   4   6        0.38       -0.05      0.27 o 
  14   4   6        3.62        4.05      0.84 o 
  15   4   6       10.58       11.32      1.24 o 
  16   4   6        1.11        0.97      0.54 o 
 -17   5   6        0.29        0.22      0.40 o 
 -16   5   6        1.52        0.75      0.44 o 
 -15   5   6        1.40        1.16      0.55 o 
 -14   5   6        4.67        5.87      0.51 o 
 -13   5   6       17.75       17.13      0.78 o 
 -12   5   6       19.26       21.15      0.74 o 
 -11   5   6       32.76       29.61      0.90 o 
 -10   5   6      109.72      114.05      3.48 o 
  -9   5   6       55.90       54.49      1.17 o 
  -8   5   6        1.14        0.64      0.29 o 
  -7   5   6      139.78      126.85      1.93 o 
  -6   5   6       64.46       76.59      1.64 o 
  -5   5   6        7.24        5.84      0.70 o 
  -4   5   6     1846.98     2145.73     42.67 o 
  -3   5   6       18.66       19.09      0.87 o 
  -2   5   6      530.47      546.12      7.85 o 
  -1   5   6        1.00        2.39      0.37 o 
   0   5   6        3.43        3.51      0.46 o 
   1   5   6       47.30       43.37      1.33 o 
   2   5   6       18.48       16.48      0.78 o 
   3   5   6      187.39      178.29      3.39 o 
   4   5   6       15.96       12.19      0.84 o 
   5   5   6        0.06        0.55      0.50 o 
   6   5   6        0.42        0.08      0.45 o 
   7   5   6       35.81       32.41      1.31 o 
   8   5   6      102.81      107.51      2.05 o 
   9   5   6       10.96       11.24      0.87 o 
  10   5   6      466.17      481.38      8.61 o 
  11   5   6        1.96        1.34      0.56 o 
  12   5   6        0.00        0.11      0.52 o 
  13   5   6        0.52        0.54      0.40 o 
  14   5   6       11.67        9.13      2.82 o 
  15   5   6        0.28        0.57      0.60 o 
 -16   6   6        0.21        0.29      0.33 o 
 -15   6   6       16.60       20.74      1.40 o 
 -14   6   6        3.06        2.41      0.63 o 
 -13   6   6       39.40       42.91      1.55 o 
 -12   6   6       47.37       49.39      2.13 o 
 -11   6   6        6.31        4.48      0.44 o 
 -10   6   6        7.82        6.25      0.54 o 
  -9   6   6        4.31        2.48      0.51 o 
  -8   6   6       65.38       71.64      1.55 o 
  -7   6   6      136.26      150.95      2.83 o 
  -6   6   6      402.95      435.18      7.83 o 
  -5   6   6       70.24       75.79      2.25 o 
  -4   6   6       10.79       12.38      0.82 o 
  -3   6   6       76.03       79.89      1.74 o 
  -2   6   6       46.86       42.75      1.22 o 
  -1   6   6       46.43       48.49      1.79 o 
   0   6   6       51.46       57.30      1.83 o 
   1   6   6        0.64        0.55      0.41 o 
   2   6   6       47.15       40.23      1.51 o 
   3   6   6       28.09       30.16      1.27 o 
   4   6   6        0.67        1.74      0.60 o 
   5   6   6        1.89        2.38      0.61 o 
   6   6   6        3.06        3.32      0.71 o 
   7   6   6        0.71        0.09      0.51 o 
   8   6   6        2.65        3.93      0.73 o 
   9   6   6       11.85       10.68      0.89 o 
  10   6   6       30.73       30.87      1.31 o 
  11   6   6       50.09       53.58      1.84 o 
  12   6   6       12.73       13.91      1.39 o 
  13   6   6       11.12        8.30      3.18 o 
  14   6   6        2.69        1.39      0.69 o 
 -14   7   6        0.12       -0.41      0.41 o 
 -13   7   6        0.82        0.80      0.40 o 
 -12   7   6        0.91        1.14      0.39 o 
 -11   7   6       16.83       18.32      2.09 o 
 -10   7   6        0.19        0.00      0.26 o 
  -9   7   6       20.99       21.79      1.02 o 
  -8   7   6       24.40       23.84      1.06 o 
  -7   7   6        1.17        1.76      0.61 o 
  -6   7   6       16.31       16.39      1.10 o 
  -5   7   6        4.50        5.38      0.71 o 
  -4   7   6       31.32       36.99      1.47 o 
  -3   7   6       18.97       17.06      1.06 o 
  -2   7   6      184.55      208.75      4.40 o 
  -1   7   6        2.12        1.76      0.74 o 
   0   7   6       10.85        8.98      1.05 o 
   1   7   6        0.94       -0.21      0.54 o 
   2   7   6        0.00        0.06      0.46 o 
   3   7   6        0.02       -0.35      0.50 o 
   4   7   6       25.55       26.07      1.63 o 
   5   7   6        5.15        5.83      0.96 o 
   6   7   6        3.88        2.77      0.84 o 
   7   7   6        2.82        6.49      1.22 o 
   8   7   6       12.88       11.54      1.53 o 
   9   7   6       12.05       11.88      1.82 o 
  10   7   6        2.86        2.57      0.70 o 
  11   7   6        1.03        0.86      0.56 o 
  12   7   6        7.92        4.49      1.77 o 
 -13   8   6        0.05        0.56      0.47 o 
 -12   8   6        1.17        1.48      0.72 o 
 -11   8   6        1.21        0.12      0.42 o 
 -10   8   6        7.18        5.22      1.49 o 
  -9   8   6        0.74        0.79      0.52 o 
  -8   8   6       49.23       54.16      1.95 o 
  -7   8   6       33.28       31.15      1.55 o 
  -6   8   6        2.03        2.23      0.82 o 
  -5   8   6        4.22        3.71      0.75 o 
  -4   8   6        2.11        1.00      0.61 o 
  -3   8   6       28.95       37.08      1.70 o 
  -2   8   6       27.09       28.47      1.61 o 
  -1   8   6      104.88      122.84      3.81 o 
   0   8   6       22.17       22.50      1.55 o 
   1   8   6        1.63        2.18      0.88 o 
   2   8   6        0.77        0.57      0.68 o 
   3   8   6       12.74       15.49      2.45 o 
   4   8   6       35.04       39.74      2.27 o 
   5   8   6       11.99       13.98      1.44 o 
   6   8   6       16.01       20.37      1.82 o 
   7   8   6       24.10       28.43      1.87 o 
   8   8   6        1.34        0.56      0.63 o 
   9   8   6        0.86        1.11      0.74 o 
  10   8   6        0.02        0.26      0.53 o 
 -10   9   6        0.43        0.08      0.45 o 
  -9   9   6        4.96        1.73      1.26 o 
  -8   9   6        0.10       -0.49      0.60 o 
  -7   9   6        4.42        3.64      0.97 o 
  -6   9   6        0.30        0.43      0.57 o 
  -5   9   6        2.46        2.00      0.74 o 
  -4   9   6        0.73        0.80      0.77 o 
  -3   9   6        0.30       -0.18      0.50 o 
  -2   9   6        0.78        0.44      0.60 o 
  -1   9   6        0.39        0.80      0.76 o 
   0   9   6       45.62       52.23      2.97 o 
   1   9   6        0.00        0.54      0.78 o 
   2   9   6        3.03        3.78      1.08 o 
   3   9   6       19.17       22.85      2.29 o 
   4   9   6        0.29        0.34      0.78 o 
   5   9   6        6.12        7.49      1.37 o 
   6   9   6        9.71       11.69      1.73 o 
   7   9   6        1.05        1.18      0.95 o 
   8   9   6        0.27       -0.41      0.84 o 
  -6  10   6        1.70        0.20      0.68 o 
  -5  10   6        0.69        0.52      0.62 o 
  -4  10   6        0.05       -0.05      0.48 o 
  -3  10   6        0.83        0.46      0.75 o 
  -2  10   6        6.01        5.53      1.06 o 
  -1  10   6        0.15       -0.21      0.62 o 
   0  10   6        0.07        0.22      0.75 o 
   1  10   6        5.22        4.44      1.22 o 
   2  10   6        7.29        6.42      1.60 o 
   3  10   6        0.01       -0.02      0.69 o 
   4  10   6        2.55        2.37      1.32 o 
 -19   1   7        0.00        0.10      0.58 o 
 -18   1   7        5.05        0.09      0.65 o 
 -17   1   7       14.08       11.44      7.76 o 
 -16   1   7        1.13        0.77      0.09 o 
 -15   1   7        0.30        0.28      0.09 o 
 -14   1   7      171.37      168.79      5.48 o 
 -13   1   7        0.18        0.34      0.09 o 
 -12   1   7        3.65        2.32      0.11 o 
 -11   1   7        0.04        0.22      0.15 o 
 -10   1   7       50.82       54.50      2.28 o 
  -9   1   7      413.37      434.13      7.36 o 
  -8   1   7      231.96      227.43      4.20 o 
  -7   1   7        3.55        2.05      0.24 o 
  -6   1   7      862.21      941.66     15.71 o 
  -5   1   7      225.18      217.50      1.75 o 
  -4   1   7      290.75      297.13      2.56 o 
  -3   1   7      530.56      538.68      5.33 o 
  -2   1   7        2.57        5.61      0.18 o 
  -1   1   7        2.88        3.59      0.24 o 
   0   1   7       21.87       23.18      0.47 o 
   1   1   7      388.74      415.87     12.41 o 
   2   1   7        0.94        1.06      0.19 o 
   3   1   7     1830.39     2096.51     57.76 o 
   4   1   7      561.57      567.55     11.60 o 
   5   1   7       28.25       18.43      1.41 o 
   6   1   7      244.92      233.19      6.19 o 
   7   1   7      172.08      146.82      2.16 o 
   8   1   7      443.28      441.82      6.83 o 
   9   1   7        5.93       11.36      1.13 o 
  10   1   7       20.73       21.21      1.51 o 
  11   1   7       15.34       13.33      1.27 o 
  12   1   7        4.30        2.52      0.73 o 
  13   1   7       16.18       16.90      1.07 o 
  14   1   7        9.13        8.91      0.78 o 
  15   1   7        0.43        0.30      0.51 o 
  16   1   7       16.56       21.51      1.33 o 
  17   1   7        6.36        6.27      1.39 o 
 -19   2   7        0.37        0.18      0.81 o 
 -18   2   7        0.06        0.00      0.65 o 
 -17   2   7        1.38       -0.07      0.81 o 
 -16   2   7        0.58        0.55      0.14 o 
 -15   2   7        2.30        2.07      0.24 o 
 -14   2   7       17.74       14.93      0.29 o 
 -13   2   7      117.39      116.19      2.77 o 
 -12   2   7       10.40       10.47      0.52 o 
 -11   2   7       88.80      100.81      1.12 o 
 -10   2   7        0.29        0.53      0.12 o 
  -9   2   7        9.33       11.38      0.28 o 
  -8   2   7        1.87        0.83      0.13 o 
  -7   2   7      327.61      389.70      4.59 o 
  -6   2   7      419.73      370.96      3.87 o 
  -5   2   7     1165.20     1297.42     17.51 o 
  -4   2   7      783.29      880.91     14.28 o 
  -3   2   7     1024.33     1136.89     16.12 o 
  -2   2   7        2.82        1.41      0.21 o 
  -1   2   7       15.66       24.84      1.28 o 
   0   2   7      718.72      666.85      8.04 o 
   1   2   7      246.04      188.63      3.10 o 
   2   2   7      176.37      169.51      1.75 o 
   3   2   7      223.54      288.56      3.45 o 
   4   2   7      215.08      261.64      3.71 o 
   5   2   7       93.86       87.03      1.21 o 
   6   2   7       18.02       19.85      0.72 o 
   7   2   7      186.08      203.14      2.45 o 
   8   2   7     1853.44     2050.40     40.45 o 
   9   2   7        0.03       -0.01      0.39 o 
  10   2   7       35.75       34.04      1.22 o 
  11   2   7       34.55       40.60      0.99 o 
  12   2   7       29.62       22.78      1.23 o 
  13   2   7        0.34        0.24      0.17 o 
  14   2   7        0.10        0.23      0.60 o 
  15   2   7        3.46        3.26      1.41 o 
  16   2   7        1.24        1.94      0.65 o 
 -18   3   7       36.28       47.95      3.33 o 
 -17   3   7        1.37        1.33      0.82 o 
 -16   3   7        3.56        2.76      0.67 o 
 -15   3   7       20.25       22.73      0.80 o 
 -14   3   7       11.27       13.34      0.63 o 
 -13   3   7       30.82       25.57      0.59 o 
 -12   3   7        0.02        0.45      0.22 o 
 -11   3   7      121.25      124.88      1.53 o 
 -10   3   7      143.11      140.31      1.60 o 
  -9   3   7       67.75       68.05      1.14 o 
  -8   3   7       26.39       22.45      0.45 o 
  -7   3   7        6.84       12.57      0.44 o 
  -6   3   7       17.14       25.71      0.49 o 
  -5   3   7      540.81      579.69      7.51 o 
  -4   3   7      884.08      893.30     14.84 o 
  -3   3   7     5591.54     6509.11    172.48 o 
  -2   3   7      157.60      126.46      1.60 o 
  -1   3   7      164.80      148.57      1.70 o 
   0   3   7       89.98       90.17      1.13 o 
   1   3   7       84.03       90.12      1.04 o 
   2   3   7       33.04       28.34      0.50 o 
   3   3   7       69.56       74.15      1.30 o 
   4   3   7     1596.78     1786.97     34.76 o 
   5   3   7      151.04      136.93      2.30 o 
   6   3   7      185.46      177.28      3.15 o 
   7   3   7       69.49       55.24      1.38 o 
   8   3   7       23.39       18.36      0.76 o 
   9   3   7      136.22      121.89      2.15 o 
  10   3   7       25.92       27.49      1.25 o 
  11   3   7       40.48       50.11      1.20 o 
  12   3   7      108.19       95.35      2.49 o 
  13   3   7       39.32       35.31      1.36 o 
  14   3   7       12.46       12.44      0.76 o 
  15   3   7       21.32       26.49      1.67 o 
  16   3   7        1.50        1.97      0.76 o 
 -18   4   7        0.27        0.10      0.71 o 
 -17   4   7        4.52        3.18      2.59 o 
 -16   4   7        4.30        3.42      1.63 o 
 -15   4   7        0.00        0.11      0.20 o 
 -14   4   7        2.88        3.70      0.37 o 
 -13   4   7        5.89        5.80      0.33 o 
 -12   4   7       38.91       34.75      0.68 o 
 -11   4   7      234.88      233.11      4.92 o 
 -10   4   7       23.39       18.36      0.55 o 
  -9   4   7      161.10      147.54      1.82 o 
  -8   4   7       27.67       32.65      0.99 o 
  -7   4   7        4.51        3.61      0.31 o 
  -6   4   7        2.88        3.05      0.40 o 
  -5   4   7      433.74      455.92      6.23 o 
  -4   4   7     1254.90     1331.44     22.82 o 
  -3   4   7       72.92       87.22      1.54 o 
  -2   4   7      176.26      176.25      2.40 o 
  -1   4   7        0.96        2.48      0.25 o 
   0   4   7      100.19       78.00      1.18 o 
   1   4   7        1.54        0.40      0.22 o 
   2   4   7        0.59        0.73      0.34 o 
   3   4   7      364.46      357.56      5.94 o 
   4   4   7      369.21      366.99      5.71 o 
   5   4   7        1.09        2.23      0.50 o 
   6   4   7       51.51       51.33      1.45 o 
   7   4   7      203.51      190.58      3.51 o 
   8   4   7        2.87        2.87      0.60 o 
   9   4   7      155.04      145.37      2.74 o 
  10   4   7        1.02        0.72      0.44 o 
  11   4   7        3.85        1.67      0.40 o 
  12   4   7       48.68       49.71      2.47 o 
  13   4   7        2.80        2.91      0.48 o 
  14   4   7        2.54        3.00      0.49 o 
  15   4   7        4.53        2.11      0.71 o 
 -17   5   7        1.98        1.11      1.23 o 
 -16   5   7        0.47        0.15      0.44 o 
 -15   5   7        1.17        1.02      0.29 o 
 -14   5   7        1.56        2.23      0.29 o 
 -13   5   7       12.33       14.81      0.66 o 
 -12   5   7        1.10        1.97      0.33 o 
 -11   5   7        0.35        0.59      0.27 o 
 -10   5   7        2.92        3.24      0.41 o 
  -9   5   7        0.04        0.28      0.34 o 
  -8   5   7        4.87        6.33      0.67 o 
  -7   5   7       59.40       71.50      1.31 o 
  -6   5   7        2.12        2.07      0.43 o 
  -5   5   7       79.46       74.78      1.87 o 
  -4   5   7       41.05       46.32      1.43 o 
  -3   5   7      165.80      166.59      2.74 o 
  -2   5   7      124.69      121.06      1.97 o 
  -1   5   7       13.18       10.65      0.64 o 
   0   5   7        0.02        0.20      0.22 o 
   1   5   7      226.23      199.15      3.13 o 
   2   5   7      241.04      257.41      4.76 o 
   3   5   7      381.39      401.07      7.07 o 
   4   5   7       44.61       50.79      1.53 o 
   5   5   7      158.84      158.88      3.37 o 
   6   5   7       52.10       48.13      1.46 o 
   7   5   7       19.87       16.87      0.99 o 
   8   5   7        3.91        5.30      0.68 o 
   9   5   7       35.97       34.31      1.27 o 
  10   5   7        5.40        4.92      0.74 o 
  11   5   7        1.27        0.61      0.75 o 
  12   5   7        0.95        1.36      0.32 o 
  13   5   7        4.29        3.45      0.98 o 
  14   5   7        3.16        2.03      1.09 o 
 -16   6   7        1.47        0.98      0.40 o 
 -15   6   7        0.06       -0.10      0.25 o 
 -14   6   7        0.42        0.39      0.27 o 
 -13   6   7        4.78        4.75      0.58 o 
 -12   6   7        0.38        0.77      0.39 o 
 -11   6   7        5.99        6.93      1.06 o 
 -10   6   7        0.73        0.24      0.37 o 
  -9   6   7       43.53       43.09      2.15 o 
  -8   6   7        0.01       -0.07      0.27 o 
  -7   6   7        2.54        4.02      0.62 o 
  -6   6   7      474.61      493.28      9.21 o 
  -5   6   7      260.77      264.60      4.81 o 
  -4   6   7       15.80       12.50      0.84 o 
  -3   6   7       53.91       47.17      1.53 o 
  -2   6   7       23.60       24.22      0.94 o 
  -1   6   7      201.47      205.76      3.43 o 
   0   6   7       71.08       74.48      1.83 o 
   1   6   7        1.15        1.25      0.46 o 
   2   6   7       36.15       34.55      1.36 o 
   3   6   7      215.71      221.52      4.42 o 
   4   6   7        1.12        1.00      0.60 o 
   5   6   7        0.02        0.36      0.50 o 
   6   6   7        0.15        0.11      0.55 o 
   7   6   7        7.09        4.67      0.83 o 
   8   6   7       13.51       14.28      0.98 o 
   9   6   7       43.04       41.87      1.79 o 
  10   6   7        5.06        6.61      1.17 o 
  11   6   7       15.30       10.46      1.79 o 
  12   6   7       12.94       14.72      3.04 o 
  13   6   7        0.63        0.60      0.67 o 
 -14   7   7        2.11        2.23      0.62 o 
 -13   7   7        0.12        0.46      0.46 o 
 -12   7   7        0.66        0.74      0.46 o 
 -11   7   7        4.77        4.99      0.57 o 
 -10   7   7        1.24        0.94      0.47 o 
  -9   7   7        0.16        0.70      0.44 o 
  -8   7   7       10.99       10.91      0.94 o 
  -7   7   7        8.78       10.48      1.10 o 
  -6   7   7      114.28      117.49      2.77 o 
  -5   7   7        5.13        4.87      0.78 o 
  -4   7   7        2.10        1.82      0.54 o 
  -3   7   7       22.83       26.65      1.37 o 
  -2   7   7        8.47        9.35      1.04 o 
  -1   7   7      104.03      104.94      2.64 o 
   0   7   7        3.86        3.80      0.82 o 
   1   7   7      155.31      165.21      4.50 o 
   2   7   7        7.48        6.36      0.87 o 
   3   7   7        6.40        8.01      1.09 o 
   4   7   7        3.37        2.86      0.81 o 
   5   7   7       15.77       17.81      1.27 o 
   6   7   7        2.00        2.48      0.87 o 
   7   7   7       58.40       63.90      2.62 o 
   8   7   7       13.87       15.95      1.55 o 
   9   7   7        0.06        0.32      0.62 o 
  10   7   7        2.37        2.06      0.71 o 
  11   7   7        9.16        6.77      1.24 o 
  12   7   7       10.70        8.86      1.84 o 
 -12   8   7        0.00        0.24      0.35 o 
 -11   8   7        1.30        0.25      0.37 o 
 -10   8   7        0.19        0.16      0.46 o 
  -9   8   7        6.55        5.89      1.16 o 
  -8   8   7       21.23       18.88      1.43 o 
  -7   8   7        2.18        1.33      0.65 o 
  -6   8   7       15.38       15.66      1.13 o 
  -5   8   7        0.29        0.53      0.60 o 
  -4   8   7        4.63        5.79      0.81 o 
  -3   8   7        0.35       -0.01      0.44 o 
  -2   8   7       47.82       58.24      2.08 o 
  -1   8   7        0.18       -0.34      0.64 o 
   0   8   7       50.62       52.14      2.33 o 
   1   8   7        9.50        9.81      1.43 o 
   2   8   7        0.03       -0.45      0.71 o 
   3   8   7       19.20       18.88      1.76 o 
   4   8   7        0.26        0.05      0.61 o 
   5   8   7        0.43        0.95      0.84 o 
   6   8   7       56.39       59.11      2.56 o 
   7   8   7        6.37        6.37      2.07 o 
   8   8   7        1.88        2.20      0.97 o 
   9   8   7        5.78        5.66      1.73 o 
  10   8   7        1.92        1.22      0.66 o 
 -10   9   7        0.78        0.71      0.70 o 
  -9   9   7        0.02        0.43      0.50 o 
  -8   9   7        0.23        0.64      0.57 o 
  -7   9   7        4.67        4.05      0.87 o 
  -6   9   7        0.06        0.20      0.62 o 
  -5   9   7        0.34        0.34      0.56 o 
  -4   9   7        4.54        4.23      1.02 o 
  -3   9   7        0.42        0.45      0.74 o 
  -2   9   7        2.70        3.31      0.81 o 
  -1   9   7       57.97       59.83      2.15 o 
   0   9   7        0.00       -0.10      0.53 o 
   1   9   7        2.54        3.18      1.20 o 
   2   9   7        0.09       -0.02      0.64 o 
   3   9   7        9.68        9.11      1.59 o 
   4   9   7        0.70        0.98      0.93 o 
   5   9   7        6.27        7.98      1.38 o 
   6   9   7       39.54       42.18      2.70 o 
   7   9   7        0.21        0.28      0.84 o 
  -5  10   7        2.97        1.08      0.83 o 
  -4  10   7        0.05       -0.25      0.62 o 
  -3  10   7        3.12        4.24      0.99 o 
  -2  10   7        0.41        0.08      0.54 o 
  -1  10   7        1.11        2.33      0.98 o 
   0  10   7        8.92        7.28      1.51 o 
   1  10   7        0.01       -0.28      0.76 o 
   2  10   7        0.94        0.81      0.84 o 
   3  10   7        1.43        1.98      1.21 o 
 -19   0   8        1.05        0.00      0.92 o 
 -18   0   8        3.83        0.18      0.92 o 
 -17   0   8       28.90       34.76      3.14 o 
 -15   0   8      299.39      328.22     15.05 o 
 -14   0   8       30.33       39.57      4.44 o 
 -13   0   8        0.02        0.55      2.03 o 
 -12   0   8      104.82       87.60      3.89 o 
 -11   0   8        7.41        9.80      1.29 o 
 -10   0   8        0.00        2.40      1.66 o 
  -9   0   8      361.76      350.53     10.81 o 
  -8   0   8     1477.50     1945.94     79.08 o 
  -7   0   8      411.11      462.74     17.20 o 
  -6   0   8      180.88      195.86      5.39 o 
  -5   0   8      334.91      318.07      6.80 o 
  -4   0   8       18.66       27.42      1.76 o 
  -3   0   8     1532.54     1569.70     30.51 o 
  -2   0   8     1131.85     1282.45     23.41 o 
  -1   0   8     3236.68     3338.18    104.23 o 
   0   0   8      397.23      351.34      5.86 o 
   1   0   8     1796.88     2140.43     55.97 o 
   2   0   8        1.58        2.97      0.18 o 
   3   0   8      324.60      437.91     20.72 o 
   4   0   8      124.93      118.89      2.97 o 
   5   0   8        0.03        2.03      0.55 o 
   6   0   8        1.07        0.92      0.74 o 
   7   0   8     2066.47     2400.65    102.79 o 
   8   0   8      660.43      696.80     19.09 o 
   9   0   8     2207.44     2475.94     81.62 o 
  10   0   8        7.08        9.57      1.62 o 
  11   0   8        3.12        5.58      1.23 o 
  12   0   8        0.00       -0.37      0.65 o 
  13   0   8        6.59        7.85      1.11 o 
  14   0   8       13.90       13.97      2.87 o 
  15   0   8        3.47        2.60      2.22 o 
  16   0   8       31.42       50.44      3.21 o 
 -19   1   8        1.41        0.00      0.78 o 
 -18   1   8        2.53        0.12      0.81 o 
 -17   1   8        4.83        6.18      1.31 o 
 -16   1   8       76.52       89.02      3.79 o 
 -15   1   8       11.92       16.94      2.57 o 
 -14   1   8      137.01      151.16      5.69 o 
 -13   1   8      503.50      569.09     16.22 o 
 -12   1   8      141.41      136.91      4.83 o 
 -11   1   8        0.20       -0.38      0.48 o 
 -10   1   8       72.36       76.49      2.02 o 
  -9   1   8      250.72      231.66      4.44 o 
  -8   1   8     1085.82     1214.16     25.02 o 
  -7   1   8     2330.50     2928.47     64.33 o 
  -6   1   8      821.77     1032.25     22.43 o 
  -5   1   8      597.53      645.94     16.41 o 
  -4   1   8      176.66      143.56      1.18 o 
  -3   1   8       41.80       27.70      0.32 o 
  -2   1   8      107.79      124.56      1.85 o 
  -1   1   8     1257.72     1268.42     17.98 o 
   0   1   8     5426.13     5860.33    156.62 o 
   1   1   8     1503.97     1709.04     29.80 o 
   2   1   8      762.95      790.81     16.26 o 
   3   1   8      811.22      935.48     21.24 o 
   4   1   8       76.50       58.98      1.74 o 
   5   1   8      181.41      167.44      3.38 o 
   6   1   8        8.50        8.36      0.64 o 
   7   1   8     1152.62     1206.09     24.60 o 
   8   1   8      516.83      514.75     11.44 o 
   9   1   8      187.18      187.55      4.26 o 
  10   1   8      124.84      123.44      3.69 o 
  11   1   8       74.98       71.84      2.13 o 
  12   1   8        0.00        1.84      0.88 o 
  13   1   8        3.22        4.04      0.71 o 
  14   1   8        0.62        0.76      0.50 o 
  15   1   8       38.50       57.98      1.87 o 
  16   1   8        3.65        2.49      0.81 o 
 -19   2   8        0.45        0.18      0.83 o 
 -18   2   8        8.64        0.08      0.71 o 
 -17   2   8        9.90        3.60      3.60 o 
 -16   2   8       30.83       38.09      2.48 o 
 -15   2   8       27.07       28.28      1.41 o 
 -14   2   8       19.95       17.10      0.42 o 
 -13   2   8       82.40       80.56      3.32 o 
 -12   2   8       12.58       14.50      0.34 o 
 -11   2   8      171.67      159.37      3.67 o 
 -10   2   8        1.94        0.86      0.15 o 
  -9   2   8       10.92       12.96      0.29 o 
  -8   2   8       36.04       38.10      0.44 o 
  -7   2   8        2.25        0.75      0.28 o 
  -6   2   8        3.10       11.32      0.24 o 
  -5   2   8       18.09        5.92      0.24 o 
  -4   2   8      177.47      192.61      2.70 o 
  -3   2   8       96.17      113.72      1.34 o 
  -2   2   8      650.31      683.46      7.70 o 
  -1   2   8      261.07      223.33      2.09 o 
   0   2   8      329.61      407.10      4.61 o 
   1   2   8      101.75       74.41      0.83 o 
   2   2   8      237.33      229.16      2.45 o 
   3   2   8      866.06      963.92     24.33 o 
   4   2   8     1314.84     1324.93     24.10 o 
   5   2   8      105.81      104.06      1.16 o 
   6   2   8       13.91        9.60      0.53 o 
   7   2   8      901.32      850.65     17.18 o 
   8   2   8      139.75      131.99      2.73 o 
   9   2   8        1.10        1.57      0.41 o 
  10   2   8        0.46       -0.15      0.81 o 
  11   2   8      275.72      254.61      9.54 o 
  12   2   8       56.10       49.58      2.67 o 
  13   2   8       22.30       24.26      1.51 o 
  14   2   8        9.20       12.25      1.22 o 
  15   2   8        1.28        1.44      0.98 o 
  16   2   8        0.59        0.46      0.55 o 
 -18   3   8        0.79        0.23      0.71 o 
 -17   3   8        0.07       -0.83      0.83 o 
 -16   3   8        8.73       10.15      1.61 o 
 -15   3   8       16.98       18.14      1.57 o 
 -14   3   8        1.25        0.91      0.34 o 
 -13   3   8        4.25        4.05      0.28 o 
 -12   3   8       18.56       18.50      0.45 o 
 -11   3   8       73.06       74.08      1.59 o 
 -10   3   8       19.20       21.74      0.44 o 
  -9   3   8        0.28        0.32      0.11 o 
  -8   3   8       10.15       14.33      0.41 o 
  -7   3   8        4.13        2.39      0.17 o 
  -6   3   8        1.94        0.65      0.21 o 
  -5   3   8       22.31       24.99      0.62 o 
  -4   3   8       38.38       19.80      0.98 o 
  -3   3   8      131.48      118.22      1.94 o 
  -2   3   8      126.27      116.47      1.53 o 
  -1   3   8      401.23      346.57      4.09 o 
   0   3   8      142.94      123.14      1.44 o 
   1   3   8       12.53        9.88      0.69 o 
   2   3   8        2.37        8.15      0.42 o 
   3   3   8      438.38      390.15      4.87 o 
   4   3   8      133.61      152.33      2.09 o 
   5   3   8        0.65        0.35      0.18 o 
   6   3   8      324.23      318.86      6.18 o 
   7   3   8        0.58        0.84      0.32 o 
   8   3   8      216.68      217.15      3.50 o 
   9   3   8      142.65      123.80      3.66 o 
  10   3   8      173.31      157.75      4.20 o 
  11   3   8        7.71        7.82      0.68 o 
  12   3   8       29.87       27.09      1.98 o 
  13   3   8       21.98       16.88      0.69 o 
  14   3   8        3.44        4.37      1.02 o 
  15   3   8        0.17        0.48      0.74 o 
  16   3   8        8.48       11.74      3.55 o 
 -18   4   8        2.11        1.29      2.22 o 
 -17   4   8       17.16       20.72     12.38 o 
 -16   4   8        1.78        2.17      1.28 o 
 -15   4   8        0.02        0.09      0.27 o 
 -14   4   8       12.30       11.94      0.52 o 
 -13   4   8       61.56       59.11      2.26 o 
 -12   4   8        0.00       -0.19      0.19 o 
 -11   4   8       25.92       27.82      0.70 o 
 -10   4   8      108.09      117.98      2.82 o 
  -9   4   8       16.27       14.00      0.51 o 
  -8   4   8        2.79        3.82      0.32 o 
  -7   4   8       17.56       21.58      0.77 o 
  -6   4   8       71.50       87.57      1.58 o 
  -5   4   8      224.20      256.24      3.48 o 
  -4   4   8       32.08       25.45      1.76 o 
  -3   4   8      641.96      673.97     10.07 o 
  -2   4   8      196.18      188.61      2.45 o 
  -1   4   8      142.23      147.65      1.82 o 
   0   4   8        2.33        1.82      0.39 o 
   1   4   8       17.79       21.19      0.59 o 
   2   4   8        0.86        1.05      0.33 o 
   3   4   8       20.67       24.76      0.92 o 
   4   4   8      396.44      377.56      6.27 o 
   5   4   8      120.18      122.32      2.47 o 
   6   4   8       83.21       83.12      1.98 o 
   7   4   8        0.07        0.05      0.37 o 
   8   4   8       14.63       12.34      0.88 o 
   9   4   8      168.77      170.26      3.88 o 
  10   4   8       15.24       16.67      0.80 o 
  11   4   8        0.71        0.13      0.27 o 
  12   4   8       47.67       47.15      2.92 o 
  13   4   8       11.01       11.00      1.07 o 
  14   4   8        0.00        0.15      0.33 o 
  15   4   8        6.15        5.89      2.27 o 
 -17   5   8        2.48        1.65      1.40 o 
 -16   5   8        5.53        8.89      1.63 o 
 -15   5   8        4.34        5.35      0.74 o 
 -14   5   8        1.92        2.34      0.29 o 
 -13   5   8       13.71       13.51      0.55 o 
 -12   5   8        3.81        3.62      0.36 o 
 -11   5   8        0.03       -0.10      0.20 o 
 -10   5   8       12.86       14.41      0.74 o 
  -9   5   8       40.10       32.20      1.04 o 
  -8   5   8        8.17        8.40      0.55 o 
  -7   5   8        1.69        2.32      0.43 o 
  -6   5   8      110.02      109.02      2.06 o 
  -5   5   8        9.80        9.15      0.70 o 
  -4   5   8        1.85        1.51      0.49 o 
  -3   5   8       88.12       86.29      1.71 o 
  -2   5   8      107.58      105.02      1.87 o 
  -1   5   8       10.54       13.81      0.62 o 
   0   5   8       14.63       19.94      0.86 o 
   1   5   8        2.48        3.48      0.43 o 
   2   5   8       77.57       81.03      1.78 o 
   3   5   8        8.87       10.09      0.87 o 
   4   5   8       12.35       12.42      0.97 o 
   5   5   8        2.18        1.99      0.55 o 
   6   5   8       21.41       21.41      1.34 o 
   7   5   8       44.85       49.52      1.74 o 
   8   5   8       14.77       13.17      0.80 o 
   9   5   8        0.00        0.41      0.41 o 
  10   5   8       62.00       67.25      1.86 o 
  11   5   8        0.01       -0.39      0.48 o 
  12   5   8        0.12       -0.33      0.48 o 
  13   5   8        3.96        2.80      1.17 o 
  14   5   8        4.12        2.67      1.51 o 
 -16   6   8        0.03        0.33      0.84 o 
 -15   6   8        0.02        0.49      0.23 o 
 -14   6   8        1.88        1.56      0.30 o 
 -13   6   8        0.02       -0.33      0.33 o 
 -12   6   8        0.47        0.10      0.17 o 
 -11   6   8        1.37        1.07      0.34 o 
 -10   6   8       35.64       36.17      1.62 o 
  -9   6   8       61.58       60.74      1.97 o 
  -8   6   8        0.69        0.35      0.32 o 
  -7   6   8        7.26        4.42      0.66 o 
  -6   6   8       85.38       83.69      2.98 o 
  -5   6   8      127.47      124.86      3.33 o 
  -4   6   8       29.28       34.18      1.47 o 
  -3   6   8      166.73      191.68      3.73 o 
  -2   6   8        8.41        6.88      0.69 o 
  -1   6   8       21.08       20.45      1.15 o 
   0   6   8       32.30       33.54      1.24 o 
   1   6   8       74.54       71.60      2.11 o 
   2   6   8       28.30       27.35      1.29 o 
   3   6   8        3.45        3.48      0.77 o 
   4   6   8       49.21       48.33      1.74 o 
   5   6   8       22.86       27.46      1.41 o 
   6   6   8        2.24        1.43      0.62 o 
   7   6   8       72.02       69.93      2.39 o 
   8   6   8       40.34       44.60      2.02 o 
   9   6   8        7.85        7.62      1.57 o 
  10   6   8       21.18       20.52      1.33 o 
  11   6   8       14.90       13.34      2.85 o 
  12   6   8        2.06        1.70      0.93 o 
  13   6   8        0.72        0.90      0.62 o 
 -14   7   8        3.16        2.91      0.36 o 
 -13   7   8       14.68       11.83      0.68 o 
 -12   7   8        0.06        0.49      0.33 o 
 -11   7   8        0.17        0.30      0.46 o 
 -10   7   8       21.95       24.26      1.00 o 
  -9   7   8        0.00        0.15      0.38 o 
  -8   7   8       12.29       14.01      0.95 o 
  -7   7   8        2.79        4.18      0.64 o 
  -6   7   8      111.76      111.53      2.91 o 
  -5   7   8        1.24        1.06      0.58 o 
  -4   7   8       10.55        8.02      0.97 o 
  -3   7   8        0.16       -0.41      0.48 o 
  -2   7   8      151.76      164.64      3.34 o 
  -1   7   8        7.88        7.93      0.84 o 
   0   7   8        2.31        2.60      0.65 o 
   1   7   8        4.00        2.85      1.16 o 
   2   7   8        0.08       -0.13      0.57 o 
   3   7   8        5.28        4.87      0.91 o 
   4   7   8       29.05       30.99      1.57 o 
   5   7   8        5.76        7.08      1.08 o 
   6   7   8       12.55       19.10      2.11 o 
   7   7   8        8.33        8.52      2.13 o 
   8   7   8       42.43       47.87      2.32 o 
   9   7   8        0.38        0.37      0.49 o 
  10   7   8        5.67        3.67      0.75 o 
  11   7   8        0.05        0.24      0.43 o 
 -12   8   8        0.17        0.98      0.42 o 
 -11   8   8        0.89        0.67      0.49 o 
 -10   8   8        4.74        5.02      1.09 o 
  -9   8   8        6.45        7.97      0.87 o 
  -8   8   8       84.82       89.94      3.66 o 
  -7   8   8        3.40        3.45      0.85 o 
  -6   8   8        4.63        5.56      0.85 o 
  -5   8   8       14.47       14.10      1.75 o 
  -4   8   8       19.36       17.99      1.22 o 
  -3   8   8        0.98        0.55      0.50 o 
  -2   8   8        1.84        2.78      0.79 o 
  -1   8   8       26.45       23.80      1.43 o 
   0   8   8       17.39       18.46      1.38 o 
   1   8   8       40.78       44.32      2.27 o 
   2   8   8       14.82       17.06      1.59 o 
   3   8   8       25.18       24.30      1.64 o 
   4   8   8        0.68        0.76      0.78 o 
   5   8   8        0.03       -0.37      0.65 o 
   6   8   8        0.04       -0.16      0.74 o 
   7   8   8        8.25        6.90      2.69 o 
   8   8   8        7.91        6.34      1.64 o 
   9   8   8        1.38        1.71      0.83 o 
  -9   9   8        0.00        0.50      0.59 o 
  -8   9   8       10.63       10.26      1.58 o 
  -7   9   8        1.00        1.55      0.62 o 
  -6   9   8        2.65        2.49      0.97 o 
  -5   9   8        1.00        0.63      0.69 o 
  -4   9   8        1.15        0.59      0.62 o 
  -3   9   8        0.06        0.38      0.58 o 
  -2   9   8        0.11        0.47      0.67 o 
  -1   9   8        4.44        3.85      0.85 o 
   0   9   8        0.05       -0.39      0.56 o 
   1   9   8        0.02       -0.14      0.54 o 
   2   9   8        0.11       -0.04      0.75 o 
   3   9   8        2.63        2.77      1.08 o 
   4   9   8       13.30       12.49      1.61 o 
   5   9   8        6.78        7.57      1.49 o 
   6   9   8        7.84        8.63      1.59 o 
  -4  10   8        0.41        0.31      0.71 o 
  -3  10   8        3.09        3.40      0.88 o 
  -2  10   8        7.38        6.84      1.03 o 
  -1  10   8        0.76        1.29      0.86 o 
   0  10   8        3.22        2.57      0.87 o 
   1  10   8        0.08       -0.29      0.60 o 
 -19   1   9        0.21       -0.05      0.81 o 
 -18   1   9        0.02       -0.08      0.71 o 
 -17   1   9        9.87       11.69      1.93 o 
 -16   1   9       10.95       15.95      1.96 o 
 -15   1   9        0.48        0.66      1.26 o 
 -14   1   9        0.00       -0.30      0.97 o 
 -13   1   9      224.85      239.15      7.61 o 
 -12   1   9       44.69       43.01      2.69 o 
 -11   1   9      186.95      194.24      4.32 o 
 -10   1   9      175.32      173.20      3.35 o 
  -9   1   9       33.85       38.00      1.28 o 
  -8   1   9       19.62       14.46      0.99 o 
  -7   1   9      191.53      231.79      3.29 o 
  -6   1   9     1660.13     1917.67     32.60 o 
  -5   1   9       32.48       37.94      0.52 o 
  -4   1   9        9.23        3.36      0.15 o 
  -3   1   9       66.26       63.63      0.66 o 
  -2   1   9      477.34      489.63      6.16 o 
  -1   1   9       17.97       15.76      0.61 o 
   0   1   9      212.09      189.91      4.05 o 
   1   1   9       24.48       38.33      1.38 o 
   2   1   9      804.24      953.58     21.00 o 
   3   1   9      181.45      154.73      3.23 o 
   4   1   9      249.12      254.43      5.22 o 
   5   1   9      352.68      335.00      7.25 o 
   6   1   9        5.00        6.73      1.14 o 
   7   1   9       32.50       33.95      1.63 o 
   8   1   9        1.56        2.13      0.97 o 
   9   1   9      971.15     1039.37     24.59 o 
  10   1   9      126.55      127.79      3.45 o 
  11   1   9      119.46      106.73      2.85 o 
  12   1   9       79.34       81.78      2.44 o 
  13   1   9        5.38        6.50      0.87 o 
  14   1   9       13.55       12.18      1.11 o 
  15   1   9        1.41        1.95      0.71 o 
  16   1   9       16.45       22.04      1.61 o 
 -19   2   9        6.01        0.00      0.83 o 
 -18   2   9       25.34       31.27      2.83 o 
 -17   2   9       13.78       16.06      2.26 o 
 -16   2   9      114.49      144.69      5.50 o 
 -15   2   9        0.11       -0.03      0.73 o 
 -14   2   9       11.40       11.01      1.24 o 
 -13   2   9      138.39      156.77      6.59 o 
 -12   2   9      137.26      147.99      3.86 o 
 -11   2   9       60.91       52.89      2.49 o 
 -10   2   9        0.27        0.87      0.13 o 
  -9   2   9       24.69       34.46      0.50 o 
  -8   2   9        1.20        2.08      0.13 o 
  -7   2   9       30.81       28.81      0.32 o 
  -6   2   9       48.87       51.32      0.58 o 
  -5   2   9       48.87       39.63      0.63 o 
  -4   2   9      948.05      993.09     17.44 o 
  -3   2   9       56.15       58.16      0.79 o 
  -2   2   9      563.25      511.57      5.45 o 
  -1   2   9      199.21      189.61      1.87 o 
   0   2   9       22.38       10.35      0.81 o 
   1   2   9      224.12      201.38      2.43 o 
   2   2   9        0.53        1.14      0.24 o 
   3   2   9       64.32       53.37      0.76 o 
   4   2   9       28.93       29.13      0.61 o 
   5   2   9      120.04      117.21      3.11 o 
   6   2   9      781.43      737.50     13.54 o 
   7   2   9        8.34        7.78      2.36 o 
   8   2   9        0.29       -0.01      0.53 o 
   9   2   9        0.38        1.14      0.18 o 
  10   2   9      194.05      177.85     10.01 o 
  11   2   9       18.24       12.95      0.96 o 
  12   2   9        1.25        1.55      0.71 o 
  13   2   9        2.36        2.77      0.75 o 
  14   2   9        0.11       -0.18      0.61 o 
  15   2   9        1.29        2.00      0.83 o 
 -18   3   9        0.43        0.20      0.84 o 
 -17   3   9        0.00       -0.64      1.09 o 
 -16   3   9        0.84       -0.79      1.03 o 
 -15   3   9        5.86        7.89      0.92 o 
 -14   3   9        0.70        0.77      0.22 o 
 -13   3   9        5.87        5.21      0.26 o 
 -12   3   9       31.72       33.52      1.23 o 
 -11   3   9        0.09        0.43      0.20 o 
 -10   3   9        2.04        1.63      0.19 o 
  -9   3   9       36.34       36.04      0.44 o 
  -8   3   9        0.41        0.61      0.20 o 
  -7   3   9       36.71       35.61      0.47 o 
  -6   3   9      344.97      377.19      4.38 o 
  -5   3   9      491.03      469.97      5.96 o 
  -4   3   9      200.45      196.94      2.55 o 
  -3   3   9      179.94      169.98      2.09 o 
  -2   3   9      153.88      166.30      1.98 o 
  -1   3   9      260.45      225.67      2.76 o 
   0   3   9      598.33      589.79      7.90 o 
   1   3   9     1378.50     1500.46     24.86 o 
   2   3   9      308.20      275.20      3.44 o 
   3   3   9      109.01      112.07      1.38 o 
   4   3   9       76.01       85.43      1.31 o 
   5   3   9       15.88       12.15      0.72 o 
   6   3   9       58.52       60.63      1.25 o 
   7   3   9       33.82       23.74      0.33 o 
   8   3   9      173.02      154.98      6.51 o 
   9   3   9       79.98       77.08      3.47 o 
  10   3   9        0.49        0.44      0.44 o 
  11   3   9        6.01        4.81      0.35 o 
  12   3   9       12.43       12.34      1.23 o 
  13   3   9        4.52        8.33      1.20 o 
  14   3   9        2.45        0.72      0.83 o 
  15   3   9       17.71       19.35      5.55 o 
 -17   4   9        2.32        2.91      1.59 o 
 -16   4   9        3.45        5.90      1.37 o 
 -15   4   9        2.18        1.27      0.48 o 
 -14   4   9        7.79        7.65      0.62 o 
 -13   4   9        3.31        3.98      0.26 o 
 -12   4   9        1.70        1.93      0.29 o 
 -11   4   9       98.16       96.15      2.60 o 
 -10   4   9        6.56        7.32      0.61 o 
  -9   4   9        4.36        3.63      0.34 o 
  -8   4   9       85.66       80.50      1.13 o 
  -7   4   9      287.85      301.56      6.82 o 
  -6   4   9      191.67      211.24      3.25 o 
  -5   4   9       36.93       38.15      1.23 o 
  -4   4   9       27.56       22.36      0.73 o 
  -3   4   9      318.99      344.46      4.69 o 
  -2   4   9      201.06      175.97      2.39 o 
  -1   4   9        0.25        0.34      0.22 o 
   0   4   9       67.66       56.97      0.98 o 
   1   4   9        0.49        1.57      0.27 o 
   2   4   9       22.03       12.64      0.75 o 
   3   4   9      227.58      213.65      2.97 o 
   4   4   9       27.24       29.97      0.91 o 
   5   4   9       25.69       24.71      0.62 o 
   6   4   9       57.23       56.24      1.00 o 
   7   4   9       25.77       26.74      1.57 o 
   8   4   9      208.95      190.62      8.27 o 
   9   4   9      291.40      273.92      6.02 o 
  10   4   9      153.53      139.54      5.01 o 
  11   4   9       31.55       29.43      2.30 o 
  12   4   9        8.06        6.20      0.52 o 
  13   4   9        1.31        0.28      0.46 o 
  14   4   9        9.85       12.51      1.70 o 
 -17   5   9        1.68        1.37      1.11 o 
 -16   5   9        0.11        0.09      0.78 o 
 -15   5   9        0.21       -0.21      0.75 o 
 -14   5   9       10.52       10.42      0.72 o 
 -13   5   9        0.66        1.14      0.23 o 
 -12   5   9       47.26       41.57      1.61 o 
 -11   5   9       25.68       20.36      0.74 o 
 -10   5   9       25.95       27.08      0.99 o 
  -9   5   9        5.61        7.20      0.78 o 
  -8   5   9        0.44        0.59      0.30 o 
  -7   5   9      108.35      109.53      2.53 o 
  -6   5   9        3.44        1.79      0.48 o 
  -5   5   9     1189.34     1208.55     21.83 o 
  -4   5   9      261.80      272.62      4.34 o 
  -3   5   9      167.80      178.97      2.94 o 
  -2   5   9       23.18       22.86      0.84 o 
  -1   5   9       54.03       57.62      1.27 o 
   0   5   9        7.82        8.56      0.53 o 
   1   5   9        0.63        1.82      0.40 o 
   2   5   9       38.96       33.22      1.11 o 
   3   5   9       33.86       33.38      0.97 o 
   4   5   9        5.96        4.08      0.46 o 
   5   5   9        0.30        0.72      0.57 o 
   6   5   9        0.01       -0.21      0.55 o 
   7   5   9        5.98        5.93      0.91 o 
   8   5   9       16.53       15.90      1.13 o 
   9   5   9        3.54        5.15      0.70 o 
  10   5   9      109.66      105.69      3.48 o 
  11   5   9       41.70       39.00      1.50 o 
  12   5   9        0.10        0.05      0.38 o 
  13   5   9        3.08        2.31      1.02 o 
 -15   6   9        0.00        0.21      0.38 o 
 -14   6   9        0.65        0.93      0.33 o 
 -13   6   9        0.11       -0.14      0.23 o 
 -12   6   9        1.29        1.71      0.32 o 
 -11   6   9       10.14        8.62      0.83 o 
 -10   6   9       14.23       10.34      0.78 o 
  -9   6   9        1.00        0.94      0.46 o 
  -8   6   9       12.55        9.27      0.59 o 
  -7   6   9        7.43        9.08      0.68 o 
  -6   6   9       71.61       73.22      1.93 o 
  -5   6   9       60.61       64.70      1.84 o 
  -4   6   9      183.26      190.73      3.56 o 
  -3   6   9       70.04       75.40      1.93 o 
  -2   6   9       65.92       64.62      1.66 o 
  -1   6   9       25.64       24.53      0.96 o 
   0   6   9        3.78        3.30      0.58 o 
   1   6   9      194.59      195.87      3.57 o 
   2   6   9      132.35      137.96      2.56 o 
   3   6   9       21.55       19.60      1.27 o 
   4   6   9       18.66       16.89      1.24 o 
   5   6   9       61.28       60.20      1.92 o 
   6   6   9        0.02        0.06      0.51 o 
   7   6   9        0.13        0.25      0.56 o 
   8   6   9        2.04        1.45      0.74 o 
   9   6   9        0.04       -0.09      0.60 o 
  10   6   9        1.17        0.17      0.57 o 
  11   6   9        0.14       -0.23      0.57 o 
  12   6   9        0.16       -0.30      0.45 o 
 -14   7   9        1.14        1.17      0.38 o 
 -13   7   9        1.14        0.99      0.30 o 
 -12   7   9        3.96        4.09      0.51 o 
 -11   7   9        0.25        0.50      0.45 o 
 -10   7   9        0.58       -0.09      0.41 o 
  -9   7   9        8.57        6.87      0.87 o 
  -8   7   9        1.07        1.07      0.54 o 
  -7   7   9       15.69       14.68      1.14 o 
  -6   7   9       85.43       86.70      2.50 o 
  -5   7   9        0.57        0.16      0.45 o 
  -4   7   9       21.86       24.17      1.09 o 
  -3   7   9       76.18       86.00      2.45 o 
  -2   7   9      102.43      104.14      2.81 o 
  -1   7   9        2.85        1.79      0.60 o 
   0   7   9       42.73       45.15      2.01 o 
   1   7   9      191.40      203.75      4.18 o 
   2   7   9       22.64       27.95      1.24 o 
   3   7   9        3.46        2.41      0.91 o 
   4   7   9       49.63       50.41      2.21 o 
   5   7   9       35.00       38.25      2.18 o 
   6   7   9       15.35       18.28      1.40 o 
   7   7   9       30.29       30.51      1.92 o 
   8   7   9        1.03        2.04      0.94 o 
   9   7   9        7.45        7.21      1.61 o 
  10   7   9        0.01        0.67      0.49 o 
  11   7   9        1.91        1.95      0.75 o 
 -12   8   9        0.15        0.68      0.45 o 
 -11   8   9        1.54        1.69      0.67 o 
 -10   8   9        1.10        0.38      0.53 o 
  -9   8   9        0.09        0.59      0.46 o 
  -8   8   9       21.56       22.99      1.40 o 
  -7   8   9       11.16        7.96      1.46 o 
  -6   8   9       23.03       26.63      1.52 o 
  -5   8   9       20.26       20.35      1.14 o 
  -4   8   9        5.88        5.18      0.92 o 
  -3   8   9        0.43        0.30      0.57 o 
  -2   8   9       52.22       57.47      1.96 o 
  -1   8   9        0.07       -0.26      0.51 o 
   0   8   9       19.03       19.83      1.35 o 
   1   8   9        7.72        6.88      0.89 o 
   2   8   9       40.74       44.88      1.78 o 
   3   8   9        4.79        4.65      1.14 o 
   4   8   9        0.56        0.59      0.71 o 
   5   8   9        6.02        6.42      1.28 o 
   6   8   9        1.53        0.85      0.90 o 
   7   8   9        7.66        5.74      1.62 o 
   8   8   9        3.09        2.20      0.90 o 
   9   8   9        0.52        1.74      1.04 o 
  -9   9   9        5.74        4.53      1.01 o 
  -8   9   9        4.62        1.45      0.69 o 
  -7   9   9        0.01       -0.70      0.70 o 
  -6   9   9        0.03       -0.14      0.48 o 
  -5   9   9        9.67        8.85      2.44 o 
  -4   9   9        0.31        0.08      0.43 o 
  -3   9   9        0.20        0.24      0.53 o 
  -2   9   9        0.57        1.19      0.74 o 
  -1   9   9        3.46        2.95      0.83 o 
   0   9   9        2.37        2.00      0.84 o 
   1   9   9        1.49        1.83      0.67 o 
   2   9   9        7.61        6.80      1.36 o 
   3   9   9        4.62        4.23      1.28 o 
   4   9   9        1.80        1.22      0.98 o 
   5   9   9        4.97        4.44      1.32 o 
   6   9   9       30.56       35.13      2.82 o 
 -19   0  10        0.23        0.37      2.03 o 
 -18   0  10        0.09       -0.18      1.11 o 
 -17   0  10        0.50        0.37      1.11 o 
 -16   0  10        0.95        0.18      1.11 o 
 -15   0  10      489.05      547.75     24.97 o 
 -14   0  10        0.53        3.70      2.22 o 
 -13   0  10      263.78      279.29     11.33 o 
 -12   0  10        0.01       -0.92      0.92 o 
 -11   0  10        1.62        1.48      0.92 o 
 -10   0  10        9.34        8.69      2.40 o 
  -9   0  10       88.30       78.51      3.33 o 
  -8   0  10       58.53       56.81      2.59 o 
  -7   0  10      450.25      425.42     13.08 o 
  -6   0  10     1231.04     1642.28     34.20 o 
  -5   0  10       39.73       56.60      1.09 o 
  -4   0  10      695.16      737.81     11.56 o 
  -3   0  10      315.83      320.18      5.34 o 
  -2   0  10      247.50      225.28      3.00 o 
  -1   0  10      604.41      665.11     10.65 o 
   0   0  10      595.94      646.51     22.37 o 
   1   0  10     2036.42     2484.60     70.59 o 
   2   0  10      132.55       91.44      1.51 o 
   3   0  10      325.65      334.31     10.34 o 
   4   0  10       26.00       22.75      1.29 o 
   5   0  10      757.05      724.22     16.29 o 
   6   0  10     3434.46     3916.39    146.56 o 
   7   0  10        0.09       -0.47      0.71 o 
   8   0  10      111.51      116.70      4.58 o 
   9   0  10      737.98      868.79     26.73 o 
  10   0  10      118.43      109.89      4.48 o 
  11   0  10       25.46       26.90      1.83 o 
  12   0  10        5.14        7.72      1.18 o 
  13   0  10        1.12        2.79      1.14 o 
  14   0  10        5.85        7.56      1.37 o 
  15   0  10        0.60        0.28      0.78 o 
 -19   1  10        0.41        1.50      1.26 o 
 -18   1  10        1.40        2.03      1.05 o 
 -17   1  10        0.33       -0.57      1.12 o 
 -16   1  10        3.25        3.23      1.31 o 
 -15   1  10       62.46       65.99      3.79 o 
 -14   1  10        1.02        1.23      1.11 o 
 -13   1  10       17.28       23.40      2.09 o 
 -12   1  10        1.82        2.63      1.12 o 
 -11   1  10       65.08       66.94      2.94 o 
 -10   1  10       40.58       39.65      1.39 o 
  -9   1  10      104.97      119.52      2.79 o 
  -8   1  10       27.61       35.39      1.24 o 
  -7   1  10       84.08       86.76      0.93 o 
  -6   1  10        7.25        6.33      0.22 o 
  -5   1  10      270.62      303.19      3.30 o 
  -4   1  10       70.80       78.28      1.00 o 
  -3   1  10        7.85        4.76      0.24 o 
  -2   1  10      527.45      468.52      5.36 o 
  -1   1  10      226.21      204.15      3.01 o 
   0   1  10       12.02       19.59      0.61 o 
   1   1  10        0.13        0.81      0.32 o 
   2   1  10       13.75       19.23      0.84 o 
   3   1  10       94.21       94.42      2.03 o 
   4   1  10        1.06        0.80      0.50 o 
   5   1  10        4.19        1.76      0.13 o 
   6   1  10      240.13      233.37      4.90 o 
   7   1  10       25.62       21.62      1.68 o 
   8   1  10      741.05      754.57     17.65 o 
   9   1  10        3.48        2.04      0.87 o 
  10   1  10      176.13      184.89      4.39 o 
  11   1  10       66.31       69.83      2.24 o 
  12   1  10        9.44        9.23      0.95 o 
  13   1  10        2.82        6.19      0.90 o 
  14   1  10       36.84       51.10      2.07 o 
  15   1  10        0.00       -0.49      0.71 o 
 -18   2  10        1.01        1.29      1.28 o 
 -17   2  10       23.45       24.93      2.85 o 
 -16   2  10        6.54        8.28      1.70 o 
 -15   2  10       44.30       45.68      3.52 o 
 -14   2  10        7.63        6.17      1.21 o 
 -13   2  10       21.33       22.53      1.86 o 
 -12   2  10       44.93       38.77      1.81 o 
 -11   2  10       57.79       59.58      1.92 o 
 -10   2  10       87.47       94.39      4.17 o 
  -9   2  10      209.78      207.65      4.00 o 
  -8   2  10        3.72        1.98      0.14 o 
  -7   2  10       13.61       13.14      0.27 o 
  -6   2  10       20.20       13.92      0.29 o 
  -5   2  10      701.49      650.04      7.50 o 
  -4   2  10      182.16      214.31      2.50 o 
  -3   2  10      236.45      173.46      2.03 o 
  -2   2  10        9.96       20.04      0.40 o 
  -1   2  10       60.00       36.45      0.55 o 
   0   2  10        0.28        1.62      0.26 o 
   1   2  10      202.69      225.53      2.81 o 
   2   2  10        7.05       14.10      0.41 o 
   3   2  10       56.61       73.42      0.91 o 
   4   2  10        0.71        0.04      0.17 o 
   5   2  10       31.31       25.24      1.62 o 
   6   2  10      178.94      176.88      5.44 o 
   7   2  10      141.68      116.52      2.57 o 
   8   2  10      323.54      321.09     15.53 o 
   9   2  10        1.04        0.11      0.18 o 
  10   2  10       72.41       68.85      4.51 o 
  11   2  10       37.24       36.46      2.02 o 
  12   2  10        0.01       -0.08      0.54 o 
  13   2  10       10.17       11.55      1.24 o 
  14   2  10        3.11        4.79      1.15 o 
  15   2  10        2.31        3.87      1.04 o 
 -18   3  10        7.87        8.56      1.63 o 
 -17   3  10        3.12        3.46      1.51 o 
 -16   3  10       29.19       37.64      2.30 o 
 -15   3  10       34.81       41.06      2.42 o 
 -14   3  10        2.38        2.64      0.30 o 
 -13   3  10        0.27        0.07      0.42 o 
 -12   3  10       24.96       22.01      0.83 o 
 -11   3  10       50.33       40.33      0.96 o 
 -10   3  10       37.05       37.90      0.99 o 
  -9   3  10      107.42      129.66      2.29 o 
  -8   3  10       96.46      100.71      1.17 o 
  -7   3  10      147.62      153.74      1.74 o 
  -6   3  10      198.40      207.02      2.25 o 
  -5   3  10        8.36        6.56      0.48 o 
  -4   3  10       11.30       13.46      0.46 o 
  -3   3  10      175.83      177.10      2.31 o 
  -2   3  10      628.51      591.25      8.16 o 
  -1   3  10      249.26      236.42      3.00 o 
   0   3  10      146.45      164.66      2.04 o 
   1   3  10      158.59      126.48      1.53 o 
   2   3  10       29.87       25.70      0.62 o 
   3   3  10       41.77       38.80      1.06 o 
   4   3  10        2.01        2.86      0.61 o 
   5   3  10      111.61       97.72      1.60 o 
   6   3  10       18.60       17.45      0.53 o 
   7   3  10      118.89      100.76      7.30 o 
   8   3  10       83.24       87.23      3.08 o 
   9   3  10       14.20       16.34      0.90 o 
  10   3  10       15.67        8.76      0.64 o 
  11   3  10        1.07        1.45      0.34 o 
  12   3  10        1.57        0.68      0.84 o 
  13   3  10        2.71        4.13      1.14 o 
  14   3  10        2.02        0.85      0.96 o 
 -17   4  10        7.01       10.38      2.35 o 
 -16   4  10        2.07        2.37      0.95 o 
 -15   4  10        3.34        3.65      1.33 o 
 -14   4  10        5.31        3.90      0.47 o 
 -13   4  10        2.68        1.70      0.26 o 
 -12   4  10        3.99        2.99      0.29 o 
 -11   4  10       97.65       86.12      2.28 o 
 -10   4  10        1.86        0.94      0.18 o 
  -9   4  10        1.23        2.17      0.20 o 
  -8   4  10        0.00        0.03      0.21 o 
  -7   4  10       50.43       43.51      1.15 o 
  -6   4  10      107.74      113.29      2.75 o 
  -5   4  10        1.52        0.78      0.34 o 
  -4   4  10      113.63      110.91      1.72 o 
  -3   4  10       86.80       68.68      1.46 o 
  -2   4  10       35.97       32.00      0.79 o 
  -1   4  10      223.75      197.69      3.04 o 
   0   4  10       31.78       25.32      0.69 o 
   1   4  10       64.98       67.92      1.22 o 
   2   4  10      147.65      157.66      2.36 o 
   3   4  10        0.20        0.70      0.28 o 
   4   4  10        0.82        0.11      0.17 o 
   5   4  10        3.92        2.08      0.32 o 
   6   4  10      145.57      127.91      2.38 o 
   7   4  10       70.66       65.99      1.51 o 
   8   4  10       50.80       46.94      1.85 o 
   9   4  10       12.63        9.46      0.46 o 
  10   4  10        0.40       -0.11      0.55 o 
  11   4  10        0.03        1.01      0.72 o 
  12   4  10        0.40        0.36      0.48 o 
  13   4  10        9.93       12.61      2.07 o 
  14   4  10        4.96        2.85      1.06 o 
 -16   5  10       11.71       17.77      3.70 o 
 -15   5  10        8.20        9.22      1.95 o 
 -14   5  10        0.07        0.13      0.14 o 
 -13   5  10        0.04        0.05      0.18 o 
 -12   5  10        0.01        0.13      0.23 o 
 -11   5  10        5.13        4.32      0.29 o 
 -10   5  10        0.84        0.25      0.27 o 
  -9   5  10        2.64        2.15      0.33 o 
  -8   5  10       44.16       38.58      1.33 o 
  -7   5  10       84.04       91.31      1.87 o 
  -6   5  10      119.89      118.72      2.17 o 
  -5   5  10      271.13      267.50      4.59 o 
  -4   5  10      209.83      210.71      3.68 o 
  -3   5  10      371.94      364.46      6.05 o 
  -2   5  10       38.22       35.22      1.07 o 
  -1   5  10      219.88      214.04      3.70 o 
   0   5  10        0.06        0.38      0.33 o 
   1   5  10        3.87        6.00      0.51 o 
   2   5  10      359.79      349.64      5.40 o 
   3   5  10       12.35       13.98      0.69 o 
   4   5  10       89.06       92.48      1.97 o 
   5   5  10       15.21       13.98      0.84 o 
   6   5  10       17.54       16.74      0.90 o 
   7   5  10        7.63        9.35      0.54 o 
   8   5  10       34.39       30.97      1.77 o 
   9   5  10       18.93       17.53      0.56 o 
  10   5  10        8.84        8.91      1.55 o 
  11   5  10        2.84        1.22      0.56 o 
  12   5  10        5.42        4.05      1.57 o 
  13   5  10        0.34       -0.18      0.78 o 
 -15   6  10        1.21        1.63      1.10 o 
 -14   6  10        0.07        0.18      0.51 o 
 -13   6  10        9.63        8.89      0.54 o 
 -12   6  10       25.07       24.77      1.70 o 
 -11   6  10        0.00        0.26      0.34 o 
 -10   6  10       11.48       11.37      1.23 o 
  -9   6  10        1.22        0.57      0.25 o 
  -8   6  10        0.11        0.25      0.28 o 
  -7   6  10       38.63       40.23      1.36 o 
  -6   6  10       20.38       18.76      1.05 o 
  -5   6  10      211.57      219.21      4.16 o 
  -4   6  10        3.32        3.96      0.68 o 
  -3   6  10      112.13      117.56      2.49 o 
  -2   6  10        0.54       -0.42      0.42 o 
  -1   6  10       73.48       78.47      1.89 o 
   0   6  10       31.32       35.37      1.53 o 
   1   6  10       39.32       38.18      1.47 o 
   2   6  10      178.56      172.61      3.20 o 
   3   6  10       12.34       11.47      0.96 o 
   4   6  10       63.07       59.10      1.41 o 
   5   6  10       10.49       11.52      0.73 o 
   6   6  10        0.07       -0.06      0.31 o 
   7   6  10        9.23        6.29      1.85 o 
   8   6  10       11.02       11.06      2.48 o 
   9   6  10       27.09       27.58      1.85 o 
  10   6  10        0.90        0.28      0.67 o 
  11   6  10        1.85        2.06      0.53 o 
  12   6  10        5.55        4.39      1.21 o 
 -13   7  10        0.60       -0.17      0.28 o 
 -12   7  10        0.00        0.13      0.38 o 
 -11   7  10        0.30        0.10      0.27 o 
 -10   7  10        0.16        0.05      0.44 o 
  -9   7  10       19.07       20.78      1.03 o 
  -8   7  10        3.40        2.95      0.57 o 
  -7   7  10        0.37        0.06      0.40 o 
  -6   7  10       20.98       19.24      1.21 o 
  -5   7  10        2.65        2.91      0.65 o 
  -4   7  10        8.23        7.05      0.86 o 
  -3   7  10       45.52       45.32      1.49 o 
  -2   7  10       14.92       16.42      1.06 o 
  -1   7  10        0.02       -0.15      0.48 o 
   0   7  10        0.04        0.05      0.40 o 
   1   7  10        5.51        5.04      0.88 o 
   2   7  10       10.80       12.28      1.13 o 
   3   7  10       27.65       25.66      1.24 o 
   4   7  10        0.11       -0.27      0.43 o 
   5   7  10       18.48       20.25      0.95 o 
   6   7  10        0.14        0.10      0.32 o 
   7   7  10        0.32        0.73      0.78 o 
   8   7  10        0.05       -0.37      0.67 o 
   9   7  10       13.30       11.33      1.77 o 
  10   7  10        0.41        0.42      0.48 o 
 -11   8  10        2.25        1.63      0.45 o 
 -10   8  10        0.30        0.44      0.44 o 
  -9   8  10        0.39        0.12      0.44 o 
  -8   8  10        4.68        2.60      0.75 o 
  -7   8  10        2.02        1.35      0.70 o 
  -6   8  10        1.14        0.45      0.52 o 
  -5   8  10        3.97        5.30      1.08 o 
  -4   8  10        1.92        0.72      0.65 o 
  -3   8  10        3.10        3.09      0.69 o 
  -2   8  10        8.51        9.09      0.94 o 
  -1   8  10        1.83        0.70      0.71 o 
   0   8  10        0.68        0.52      0.56 o 
   1   8  10       18.66       21.66      1.30 o 
   2   8  10       49.38       57.00      2.76 o 
   3   8  10       11.36       11.65      1.00 o 
   4   8  10        2.96        2.46      0.70 o 
   5   8  10       20.78       22.05      1.41 o 
   6   8  10        7.49       11.26      1.52 o 
   7   8  10        2.80        1.80      0.98 o 
   8   8  10        1.60        0.52      0.86 o 
  -8   9  10       12.57        5.76      1.94 o 
  -7   9  10        0.63       -0.60      0.60 o 
  -6   9  10        1.80        0.82      0.67 o 
  -5   9  10        1.03        0.51      0.53 o 
  -4   9  10        1.01       -0.15      0.51 o 
  -3   9  10        0.62        0.23      0.48 o 
  -2   9  10        1.78        1.20      0.60 o 
  -1   9  10       29.23       27.92      1.67 o 
   0   9  10        2.88        1.81      0.65 o 
   1   9  10        0.02       -0.08      0.47 o 
   2   9  10        0.39        0.34      0.77 o 
   3   9  10        3.31        3.33      1.11 o 
   4   9  10        3.94        1.68      0.70 o 
 -18   1  11        0.14       -0.91      0.91 o 
 -17   1  11        0.03        0.27      0.97 o 
 -16   1  11        3.58        4.67      1.78 o 
 -15   1  11       55.81       67.81      3.92 o 
 -14   1  11       19.90       23.61      2.22 o 
 -13   1  11        2.17        1.11      0.91 o 
 -12   1  11        4.80        4.00      1.26 o 
 -11   1  11       11.70       13.89      2.03 o 
 -10   1  11       75.72       86.84      2.68 o 
  -9   1  11       61.30       59.67      1.98 o 
  -8   1  11       47.95       50.26      1.60 o 
  -7   1  11       73.57       72.77      0.98 o 
  -6   1  11      148.11      154.32      2.20 o 
  -5   1  11        0.05        0.70      0.15 o 
  -4   1  11       22.02       30.11      0.49 o 
  -3   1  11      534.53      494.19      7.34 o 
  -2   1  11      505.68      565.46      8.07 o 
  -1   1  11      120.56       97.00      1.31 o 
   0   1  11      904.23      992.05     15.60 o 
   1   1  11      662.29      663.93      9.53 o 
   2   1  11        5.89       10.19      0.35 o 
   3   1  11      103.49       93.43      1.41 o 
   4   1  11        0.47        0.63      0.17 o 
   5   1  11       88.74       71.61      3.27 o 
   6   1  11       81.92       63.37      2.63 o 
   7   1  11      235.36      236.18      6.51 o 
   8   1  11       56.23       57.22      2.89 o 
   9   1  11       14.13       13.80      1.27 o 
  10   1  11        0.71        0.12      0.53 o 
  11   1  11        3.73        5.97      0.97 o 
  12   1  11        5.78        7.49      0.97 o 
  13   1  11        0.11       -0.07      0.54 o 
  14   1  11        0.10        1.07      0.71 o 
  15   1  11        4.11        4.74      1.08 o 
 -18   2  11        0.04        0.00      0.71 o 
 -17   2  11        5.36        6.65      1.95 o 
 -16   2  11        1.83        1.76      1.31 o 
 -15   2  11       27.06       25.58      2.90 o 
 -14   2  11       26.16       27.40      1.98 o 
 -13   2  11       17.25       19.78      1.53 o 
 -12   2  11        5.71        8.37      1.07 o 
 -11   2  11       44.43       44.87      1.67 o 
 -10   2  11        0.00        0.38      0.54 o 
  -9   2  11      110.70      103.36      3.67 o 
  -8   2  11        6.74        8.35      0.42 o 
  -7   2  11      141.15      145.45      2.02 o 
  -6   2  11        6.68        7.85      0.24 o 
  -5   2  11      159.38      185.74      2.55 o 
  -4   2  11      443.04      441.61      6.10 o 
  -3   2  11       23.35       22.55      0.55 o 
  -2   2  11        1.55        3.21      0.32 o 
  -1   2  11      320.31      328.75      3.94 o 
   0   2  11       58.71       77.77      1.06 o 
   1   2  11       10.75        5.85      0.30 o 
   2   2  11        2.22        2.44      0.53 o 
   3   2  11      219.74      215.42      2.91 o 
   4   2  11      225.10      209.27      4.59 o 
   5   2  11      814.37      833.71     22.31 o 
   6   2  11       59.81       54.38      1.05 o 
   7   2  11     1915.45     2054.37     52.40 o 
   8   2  11       60.51       53.38      3.77 o 
   9   2  11       28.68       31.59      1.81 o 
  10   2  11       43.02       55.47      2.37 o 
  11   2  11        0.55        0.16      0.60 o 
  12   2  11       17.47       20.54      1.46 o 
  13   2  11        1.56        2.89      0.92 o 
  14   2  11       24.97       41.79      2.47 o 
 -18   3  11        1.97        1.70      1.54 o 
 -17   3  11        0.38       -0.37      0.90 o 
 -16   3  11       20.56       26.38      2.09 o 
 -15   3  11        0.82        0.54      1.04 o 
 -14   3  11       17.88       21.58      1.56 o 
 -13   3  11       32.90       32.59      1.99 o 
 -12   3  11        0.72        1.78      0.30 o 
 -11   3  11        0.11        0.53      0.11 o 
 -10   3  11       28.12       30.08      0.72 o 
  -9   3  11       77.40       86.36      1.22 o 
  -8   3  11        9.57        7.87      0.32 o 
  -7   3  11       50.62       53.04      1.10 o 
  -6   3  11       37.98       31.21      0.69 o 
  -5   3  11      267.14      240.24      3.70 o 
  -4   3  11      437.16      462.79      6.09 o 
  -3   3  11       80.30       64.41      1.11 o 
  -2   3  11       83.77       78.17      1.38 o 
  -1   3  11       96.94       91.78      1.26 o 
   0   3  11       44.46       35.51      0.71 o 
   1   3  11        0.01       -0.08      0.15 o 
   2   3  11       41.54       36.55      0.70 o 
   3   3  11       24.58       26.10      0.48 o 
   4   3  11       39.48       34.23      0.77 o 
   5   3  11        2.28        1.45      0.18 o 
   6   3  11      238.54      227.58      6.61 o 
   7   3  11      346.51      360.57     13.34 o 
   8   3  11      344.30      337.18     13.66 o 
   9   3  11      137.76      114.59      8.75 o 
  10   3  11       23.15       17.71      2.01 o 
  11   3  11        0.00       -0.27      0.92 o 
  12   3  11        8.56        9.57      1.52 o 
  13   3  11        9.26       12.79      1.68 o 
  14   3  11       28.52       33.13      2.89 o 
 -17   4  11        0.30        1.27      1.19 o 
 -16   4  11        6.55        7.31      1.27 o 
 -15   4  11        0.05       -0.14      0.78 o 
 -14   4  11        4.73        7.37      1.13 o 
 -13   4  11        0.52        0.65      0.18 o 
 -12   4  11       36.47       28.28      1.84 o 
 -11   4  11        3.16        4.05      0.35 o 
 -10   4  11        0.21       -0.04      0.17 o 
  -9   4  11       22.29       19.65      0.55 o 
  -8   4  11        9.12        6.14      0.60 o 
  -7   4  11      145.71      145.55      3.25 o 
  -6   4  11      124.19      123.34      2.14 o 
  -5   4  11      357.64      353.73     18.46 o 
  -4   4  11      131.92      158.03      3.31 o 
  -3   4  11       24.85       22.33      0.77 o 
  -2   4  11       42.80       47.39      1.08 o 
  -1   4  11      338.99      283.88      4.42 o 
   0   4  11       20.89       16.02      0.61 o 
   1   4  11       74.99       69.93      1.14 o 
   2   4  11       75.45       72.97      1.27 o 
   3   4  11       81.86       68.32      1.37 o 
   4   4  11      168.98      149.60      2.48 o 
   5   4  11      306.61      299.62      7.49 o 
   6   4  11       30.29       30.77      1.07 o 
   7   4  11        8.23        6.51      0.47 o 
   8   4  11        0.04       -0.19      0.19 o 
   9   4  11       17.23       14.88      1.89 o 
  10   4  11        5.84        4.52      0.50 o 
  11   4  11        0.38        0.03      0.49 o 
  12   4  11       12.20       14.14      1.70 o 
  13   4  11       10.08       12.15      2.21 o 
 -16   5  11        5.51        7.09      2.13 o 
 -15   5  11        0.00       -0.37      0.91 o 
 -14   5  11        0.33        0.21      0.95 o 
 -13   5  11        0.20        0.11      0.12 o 
 -12   5  11        8.53        8.99      1.60 o 
 -11   5  11        0.91        0.62      0.27 o 
 -10   5  11        5.22        4.05      0.33 o 
  -9   5  11        0.88        0.60      0.26 o 
  -8   5  11        8.62        8.36      0.51 o 
  -7   5  11        0.42       -0.34      0.41 o 
  -6   5  11        1.11        0.33      0.36 o 
  -5   5  11      198.23      213.01      4.20 o 
  -4   5  11      376.76      402.39      7.29 o 
  -3   5  11        0.10       -0.42      0.42 o 
  -2   5  11      161.29      157.43      2.74 o 
  -1   5  11      498.13      512.72      9.00 o 
   0   5  11      113.99      113.43      2.11 o 
   1   5  11       19.53       16.26      0.78 o 
   2   5  11      157.09      142.60      2.77 o 
   3   5  11        9.14        7.94      0.55 o 
   4   5  11       85.05       81.90      1.63 o 
   5   5  11        7.11        7.30      0.49 o 
   6   5  11       44.43       43.83      1.13 o 
   7   5  11        0.19       -0.20      0.20 o 
   8   5  11        2.13        0.95      0.39 o 
   9   5  11        6.57        4.45      0.69 o 
  10   5  11        4.71        4.23      0.99 o 
  11   5  11       11.70        9.29      2.84 o 
  12   5  11        0.60        1.02      1.05 o 
 -15   6  11        1.26        1.69      1.24 o 
 -14   6  11        1.37        1.48      1.02 o 
 -13   6  11        8.76       10.81      1.25 o 
 -12   6  11        2.80        1.52      0.37 o 
 -11   6  11        1.81        0.87      0.28 o 
 -10   6  11        0.22        0.16      0.26 o 
  -9   6  11        6.40        6.06      0.81 o 
  -8   6  11       12.18       14.23      1.11 o 
  -7   6  11        2.56        1.20      0.44 o 
  -6   6  11       19.91       22.26      0.92 o 
  -5   6  11        0.62        0.31      0.37 o 
  -4   6  11       43.22       48.90      1.57 o 
  -3   6  11       14.39       12.45      0.84 o 
  -2   6  11       89.66       89.32      1.97 o 
  -1   6  11       19.75       20.36      0.92 o 
   0   6  11      152.00      152.52      3.03 o 
   1   6  11        0.97        1.12      0.51 o 
   2   6  11        6.27        7.29      0.72 o 
   3   6  11        0.69        1.40      0.64 o 
   4   6  11        1.08        0.95      0.44 o 
   5   6  11        5.93        8.65      0.61 o 
   6   6  11       43.88       39.28      1.55 o 
   7   6  11       12.50       10.35      1.42 o 
   8   6  11       44.90       41.72      1.98 o 
   9   6  11       15.98       16.30      1.60 o 
  10   6  11        6.65        5.62      1.18 o 
  11   6  11        4.79        6.26      1.26 o 
 -13   7  11        0.83        0.99      0.39 o 
 -12   7  11        0.13        0.51      0.30 o 
 -11   7  11        0.00       -0.28      0.33 o 
 -10   7  11        9.40       11.17      2.39 o 
  -9   7  11       27.16       26.13      1.73 o 
  -8   7  11        1.24        0.41      0.51 o 
  -7   7  11      155.77      156.26      6.29 o 
  -6   7  11       94.87       95.89      2.82 o 
  -5   7  11        1.07        0.43      0.45 o 
  -4   7  11        0.57        0.80      0.45 o 
  -3   7  11       16.70       16.57      1.02 o 
  -2   7  11       35.72       34.78      1.50 o 
  -1   7  11        6.27        4.23      0.66 o 
   0   7  11       46.92       45.80      1.57 o 
   1   7  11       22.31       23.56      1.47 o 
   2   7  11       26.43       24.74      1.26 o 
   3   7  11        2.65        2.52      0.57 o 
   4   7  11        9.28        8.32      0.79 o 
   5   7  11        1.72        1.94      0.47 o 
   6   7  11        8.28        7.37      1.20 o 
   7   7  11        1.44        1.68      0.64 o 
   8   7  11        0.90        0.35      0.44 o 
   9   7  11        1.19        0.67      0.96 o 
 -11   8  11        1.00        0.86      0.39 o 
 -10   8  11        0.19        0.45      0.36 o 
  -9   8  11        1.58        0.18      0.36 o 
  -8   8  11        0.79        0.79      0.55 o 
  -7   8  11        0.17       -0.21      0.48 o 
  -6   8  11       12.44       13.12      1.96 o 
  -5   8  11        3.14        1.30      0.54 o 
  -4   8  11        0.19        0.47      0.47 o 
  -3   8  11        5.25        2.99      1.46 o 
  -2   8  11        0.92        0.07      0.39 o 
  -1   8  11        3.64        3.54      0.75 o 
   0   8  11       23.45       27.49      1.36 o 
   1   8  11        2.72        2.04      0.89 o 
   2   8  11        4.76        3.94      0.74 o 
   3   8  11        3.35        3.07      0.77 o 
   4   8  11        0.00       -0.06      0.44 o 
   5   8  11       21.63       24.02      1.96 o 
   6   8  11        5.54        5.80      1.29 o 
   7   8  11        0.23       -0.77      0.96 o 
  -7   9  11        0.01       -0.10      0.45 o 
  -6   9  11        0.03        0.26      0.52 o 
  -5   9  11        2.79        1.49      0.68 o 
  -4   9  11        0.77        0.74      0.57 o 
  -3   9  11        0.11        0.51      0.77 o 
  -2   9  11        0.71        0.54      0.56 o 
  -1   9  11        3.91        1.32      0.74 o 
   0   9  11        0.69        0.68      0.59 o 
   1   9  11        2.52        2.28      0.90 o 
   2   9  11        0.42        0.76      0.58 o 
   3   9  11        0.03       -0.31      0.57 o 
 -18   0  12        1.42        2.03      1.66 o 
 -17   0  12       13.86       13.49      2.59 o 
 -16   0  12       25.98       26.81      3.51 o 
 -15   0  12        1.31        1.66      1.85 o 
 -14   0  12      187.25      199.10     10.20 o 
 -13   0  12       90.42       96.43      8.70 o 
 -12   0  12       19.21       14.42      2.03 o 
 -11   0  12      101.96       97.21      4.44 o 
 -10   0  12        0.06       -0.55      0.92 o 
  -9   0  12       17.54       24.03      3.51 o 
  -8   0  12       24.72       27.18      2.03 o 
  -7   0  12      602.53      648.39     10.36 o 
  -6   0  12        0.05       -0.08      0.16 o 
  -5   0  12       89.22       92.72      1.20 o 
  -4   0  12       37.95       29.46      0.67 o 
  -3   0  12      177.96      195.94      2.88 o 
  -2   0  12       12.82        8.13      0.43 o 
  -1   0  12     1277.18     1496.66     30.85 o 
   0   0  12      121.32      119.73      2.13 o 
   1   0  12       52.47       80.26      1.21 o 
   2   0  12      269.25      276.51      4.28 o 
   3   0  12      258.19      276.95      4.34 o 
   4   0  12      407.22      390.83      9.49 o 
   5   0  12        0.13        0.18      0.65 o 
   6   0  12     1773.03     1952.30     86.25 o 
   7   0  12        9.60       11.46      1.98 o 
   8   0  12      323.11      328.98     10.04 o 
   9   0  12       57.06       53.47      3.25 o 
  10   0  12       27.53       22.78      1.83 o 
  11   0  12       23.50       23.76      1.89 o 
  12   0  12        4.31        3.42      1.45 o 
  13   0  12        9.33       12.42      2.18 o 
  14   0  12       74.39      118.57      4.97 o 
 -18   1  12        0.04        0.84      0.97 o 
 -17   1  12        3.43        4.20      1.76 o 
 -16   1  12        9.03        8.93      2.24 o 
 -15   1  12       41.10       50.12      3.27 o 
 -14   1  12        1.32        1.28      1.30 o 
 -13   1  12       14.05       11.37      1.57 o 
 -12   1  12        0.23        0.92      0.78 o 
 -11   1  12        1.06        2.13      1.44 o 
 -10   1  12        7.99        6.96      1.05 o 
  -9   1  12      277.36      313.92      7.62 o 
  -8   1  12      593.31      666.72      7.31 o 
  -7   1  12       71.56       63.13      0.71 o 
  -6   1  12       49.32       46.58      0.59 o 
  -5   1  12       31.63       35.46      0.54 o 
  -4   1  12        7.80        7.14      0.37 o 
  -3   1  12       72.93       69.47      1.11 o 
  -2   1  12      724.26      732.53     12.16 o 
  -1   1  12      100.25      100.95      1.41 o 
   0   1  12       48.10       40.12      0.75 o 
   1   1  12       21.17       23.03      0.49 o 
   2   1  12       16.52       26.01      0.80 o 
   3   1  12       24.55       23.39      0.61 o 
   4   1  12        7.27        7.48      0.34 o 
   5   1  12      136.53      124.35      3.44 o 
   6   1  12      250.41      254.79      6.72 o 
   7   1  12      868.37      929.26     24.69 o 
   8   1  12      192.93      207.65      5.06 o 
   9   1  12       77.54       79.22      2.56 o 
  10   1  12       50.20       52.81      1.94 o 
  11   1  12        0.38        0.47      0.60 o 
  12   1  12        3.18        1.01      0.71 o 
  13   1  12        0.20       -0.44      0.67 o 
  14   1  12       14.32       23.19      1.68 o 
 -18   2  12        0.32       -0.28      0.91 o 
 -17   2  12       26.67       33.92      3.38 o 
 -16   2  12        0.35       -0.09      0.91 o 
 -15   2  12       73.99       81.63      4.96 o 
 -14   2  12        0.31        0.58      1.12 o 
 -13   2  12       53.54       60.73      2.45 o 
 -12   2  12       29.33       34.44      1.88 o 
 -11   2  12        2.08        0.49      0.53 o 
 -10   2  12        5.19        8.30      1.74 o 
  -9   2  12      216.60      214.67      5.21 o 
  -8   2  12      624.13      708.02     12.54 o 
  -7   2  12        4.62        2.52      0.28 o 
  -6   2  12      103.32      109.16      1.48 o 
  -5   2  12      100.38       97.66      1.29 o 
  -4   2  12      185.58      175.15      3.16 o 
  -3   2  12       62.10       53.91      0.97 o 
  -2   2  12        2.74        2.13      0.34 o 
  -1   2  12      659.03      697.24     10.77 o 
   0   2  12        1.36        3.30      0.30 o 
   1   2  12        4.29        2.77      0.38 o 
   2   2  12        0.78        0.79      0.18 o 
   3   2  12       80.75       76.94      2.08 o 
   4   2  12      262.31      264.56      6.04 o 
   5   2  12      179.99      173.04      5.65 o 
   6   2  12      352.00      324.80     16.63 o 
   7   2  12       78.41       80.62      7.52 o 
   8   2  12       42.46       27.67      5.16 o 
   9   2  12        5.66        5.99      0.92 o 
  10   2  12        3.71        4.34      1.07 o 
  11   2  12        4.46        2.77      0.96 o 
  12   2  12       20.65       23.82      1.70 o 
  13   2  12        9.45       10.23      1.58 o 
  14   2  12       27.23       44.50      2.42 o 
 -17   3  12        6.43        5.67      1.97 o 
 -16   3  12       13.62       18.66      1.84 o 
 -15   3  12        4.30        4.39      1.26 o 
 -14   3  12        0.05        0.04      0.62 o 
 -13   3  12       14.20       15.79      1.42 o 
 -12   3  12       59.47       65.69      2.52 o 
 -11   3  12        4.31        3.11      0.15 o 
 -10   3  12       40.35       34.31      1.41 o 
  -9   3  12       17.26       16.42      0.35 o 
  -8   3  12      132.62      132.68      3.05 o 
  -7   3  12        5.02        5.05      0.35 o 
  -6   3  12       90.33       84.28      1.26 o 
  -5   3  12      219.83      209.81      4.33 o 
  -4   3  12       98.16       92.62      1.53 o 
  -3   3  12      183.61      173.88      2.84 o 
  -2   3  12        0.00        0.12      0.23 o 
  -1   3  12      106.71      129.43      1.91 o 
   0   3  12      298.88      298.49      3.72 o 
   1   3  12        3.09        1.22      0.28 o 
   2   3  12       26.62       25.86      0.86 o 
   3   3  12        6.79        5.38      0.51 o 
   4   3  12       36.54       31.93      0.98 o 
   5   3  12        0.87       -0.05      0.28 o 
   6   3  12      307.24      301.31      8.83 o 
   7   3  12        9.20        7.17      0.88 o 
   8   3  12       96.25       91.29      4.92 o 
   9   3  12        7.35        6.33      0.51 o 
  10   3  12        6.79        8.52      1.37 o 
  11   3  12        1.46        2.42      0.81 o 
  12   3  12       25.35       35.92      2.09 o 
  13   3  12       18.85       24.28      2.53 o 
 -17   4  12        5.99        7.83      1.55 o 
 -16   4  12        0.13        0.35      0.78 o 
 -15   4  12        4.46        5.55      1.16 o 
 -14   4  12        2.25        3.15      1.04 o 
 -13   4  12        2.93        2.10      0.44 o 
 -12   4  12        4.01        3.66      0.50 o 
 -11   4  12        5.97        6.69      0.25 o 
 -10   4  12       10.86        8.62      0.33 o 
  -9   4  12        0.93        0.67      0.18 o 
  -8   4  12       21.14       19.25      0.54 o 
  -7   4  12       42.40       40.99      0.96 o 
  -6   4  12        7.95        9.44      0.60 o 
  -5   4  12        7.56        6.25      0.51 o 
  -4   4  12      103.06       94.49      3.10 o 
  -3   4  12      259.02      255.25      3.75 o 
  -2   4  12      109.44      111.29      2.15 o 
  -1   4  12      187.31      168.12      2.67 o 
   0   4  12        0.06        0.04      0.25 o 
   1   4  12        8.27        8.67      0.51 o 
   2   4  12        6.74        4.55      0.41 o 
   3   4  12       16.09       19.01      0.59 o 
   4   4  12      108.93       94.99      1.63 o 
   5   4  12       35.99       34.59      1.16 o 
   6   4  12       55.27       50.17      2.85 o 
   7   4  12        0.48       -0.03      0.18 o 
   8   4  12       64.58       58.38      3.11 o 
   9   4  12        3.02        2.27      0.51 o 
  10   4  12        3.20        2.35      0.75 o 
  11   4  12        0.05        0.37      0.99 o 
  12   4  12        1.88        2.38      1.47 o 
 -16   5  12        1.16        0.55      1.96 o 
 -15   5  12        0.70       -0.36      0.97 o 
 -14   5  12        0.02        0.01      1.12 o 
 -13   5  12        0.01       -0.06      0.25 o 
 -12   5  12        0.14        0.18      0.24 o 
 -11   5  12        0.01       -0.20      0.20 o 
 -10   5  12       15.80       13.77      0.60 o 
  -9   5  12       34.45       34.24      1.37 o 
  -8   5  12        3.41        3.20      0.47 o 
  -7   5  12       10.09        9.03      0.61 o 
  -6   5  12       57.47       55.74      1.27 o 
  -5   5  12        0.26        0.48      0.47 o 
  -4   5  12       32.78       32.52      1.20 o 
  -3   5  12        9.43       11.03      0.71 o 
  -2   5  12       37.56       41.72      1.31 o 
  -1   5  12       14.72       12.22      0.72 o 
   0   5  12       46.74       45.94      1.30 o 
   1   5  12       76.04       74.63      1.59 o 
   2   5  12        0.02        0.22      0.39 o 
   3   5  12        1.45        0.12      0.37 o 
   4   5  12       16.01       17.47      1.00 o 
   5   5  12      118.31      119.38      3.76 o 
   6   5  12        3.49        2.14      0.59 o 
   7   5  12       58.59       51.14      1.92 o 
   8   5  12       20.13       18.82      3.35 o 
   9   5  12        4.81        3.70      0.50 o 
  10   5  12       21.69       20.50      1.66 o 
  11   5  12        9.54        9.38      2.07 o 
 -14   6  12        1.82        1.16      1.11 o 
 -13   6  12        0.23        0.00      0.30 o 
 -12   6  12        3.26        2.83      0.36 o 
 -11   6  12        5.39        3.45      0.57 o 
 -10   6  12        0.18        0.70      0.30 o 
  -9   6  12        1.00        0.80      0.35 o 
  -8   6  12        3.93        5.62      0.74 o 
  -7   6  12        3.34        3.64      0.60 o 
  -6   6  12        5.70        3.45      0.54 o 
  -5   6  12        8.05        7.65      0.73 o 
  -4   6  12       38.36       40.52      1.28 o 
  -3   6  12       17.38       19.71      0.89 o 
  -2   6  12       29.64       32.63      1.14 o 
  -1   6  12        0.01        0.09      0.43 o 
   0   6  12       64.36       64.05      1.81 o 
   1   6  12        0.00       -0.31      0.39 o 
   2   6  12        0.03       -0.08      0.31 o 
   3   6  12       14.05       13.27      0.95 o 
   4   6  12       28.83       31.58      1.48 o 
   5   6  12        0.95        1.22      0.45 o 
   6   6  12        0.04        0.01      0.31 o 
   7   6  12       17.33       16.24      0.90 o 
   8   6  12        0.34        0.21      0.67 o 
   9   6  12       17.46       18.46      1.67 o 
  10   6  12        0.32        0.33      0.33 o 
 -12   7  12        0.11        0.38      0.29 o 
 -11   7  12        4.04        3.09      0.77 o 
 -10   7  12        0.00        0.39      0.41 o 
  -9   7  12        9.99       11.83      1.70 o 
  -8   7  12        1.68        1.15      0.48 o 
  -7   7  12       39.83       38.33      2.30 o 
  -6   7  12        1.94        0.90      0.60 o 
  -5   7  12        0.05        0.36      0.44 o 
  -4   7  12       13.44       16.50      0.97 o 
  -3   7  12       43.18       45.66      1.65 o 
  -2   7  12        0.14        0.00      0.42 o 
  -1   7  12        0.75        0.85      0.47 o 
   0   7  12       10.23        8.29      0.95 o 
   1   7  12        3.90        2.92      0.74 o 
   2   7  12       39.33       41.55      1.54 o 
   3   7  12        3.72        3.40      0.72 o 
   4   7  12       12.60       13.72      0.88 o 
   5   7  12        2.16        1.05      0.54 o 
   6   7  12        6.32        5.01      0.79 o 
   7   7  12        1.22        1.91      0.57 o 
   8   7  12        6.76        5.51      1.32 o 
 -10   8  12        1.58        2.17      0.71 o 
  -9   8  12        0.93        0.71      0.48 o 
  -8   8  12        4.72        1.11      0.59 o 
  -7   8  12       15.02       14.34      2.67 o 
  -6   8  12        7.27        3.38      1.21 o 
  -5   8  12        0.10       -0.45      0.47 o 
  -4   8  12        3.86        2.00      1.05 o 
  -3   8  12        2.79        1.82      1.07 o 
  -2   8  12       17.47       17.18      2.24 o 
  -1   8  12       10.60       10.58      1.03 o 
   0   8  12       20.88       23.13      1.47 o 
   1   8  12       15.03       14.33      1.11 o 
   2   8  12        4.99        4.57      0.84 o 
   3   8  12       33.06       34.18      2.13 o 
   4   8  12       10.40       13.65      1.33 o 
   5   8  12       12.23       10.83      1.38 o 
   6   8  12        0.32        0.99      0.98 o 
  -5   9  12        0.54       -0.20      0.55 o 
  -4   9  12        3.67        1.73      1.15 o 
  -3   9  12        0.52        0.32      0.51 o 
  -2   9  12        0.02        0.07      0.47 o 
  -1   9  12        1.26        0.71      0.68 o 
   0   9  12        0.81        0.90      0.69 o 
   1   9  12        7.10        4.47      1.17 o 
 -18   1  13        0.23       -1.18      1.18 o 
 -17   1  13        0.61        0.64      1.28 o 
 -16   1  13        1.85        2.91      1.73 o 
 -15   1  13        1.34        3.18      1.37 o 
 -14   1  13       10.05       10.35      2.09 o 
 -13   1  13       22.67       23.94      1.96 o 
 -12   1  13        6.88        9.07      1.31 o 
 -11   1  13        8.84        9.80      3.14 o 
 -10   1  13       18.04       18.92      1.57 o 
  -9   1  13        7.11        8.04      1.18 o 
  -8   1  13        1.25        1.29      0.13 o 
  -7   1  13       91.57      104.00      1.73 o 
  -6   1  13        9.93        9.10      0.26 o 
  -5   1  13      160.79      161.93      2.50 o 
  -4   1  13      118.33      120.72      1.44 o 
  -3   1  13      267.62      252.24      2.94 o 
  -2   1  13        1.25        1.62      0.29 o 
  -1   1  13       92.02       90.25      1.24 o 
   0   1  13       32.20       35.99      0.71 o 
   1   1  13       19.95       19.61      0.35 o 
   2   1  13       62.99       49.38      0.83 o 
   3   1  13      245.42      216.62      3.20 o 
   4   1  13      555.21      503.75      7.63 o 
   5   1  13       60.11       67.74      2.80 o 
   6   1  13      104.89      106.64      3.77 o 
   7   1  13      140.43      146.90      3.95 o 
   8   1  13       36.44       36.18      1.78 o 
   9   1  13       23.64       27.27      1.34 o 
  10   1  13        8.59        8.84      1.05 o 
  11   1  13        4.37        7.77      1.11 o 
  12   1  13       38.34       48.36      2.23 o 
  13   1  13        4.77        5.05      1.08 o 
 -18   2  13        0.70       -0.92      1.48 o 
 -17   2  13       37.28       47.62      4.02 o 
 -16   2  13        0.04        0.15      0.97 o 
 -15   2  13        5.15        6.21      1.90 o 
 -14   2  13        4.61        3.87      1.57 o 
 -13   2  13       19.71       24.28      2.22 o 
 -12   2  13        0.13        0.32      0.66 o 
 -11   2  13        2.51        3.88      0.81 o 
 -10   2  13        0.54       -0.26      0.49 o 
  -9   2  13       12.51       12.24      0.59 o 
  -8   2  13        1.87        1.24      0.19 o 
  -7   2  13        9.70       12.54      0.42 o 
  -6   2  13       34.35       38.32      0.81 o 
  -5   2  13      116.47      117.43      1.84 o 
  -4   2  13       41.35       42.85      0.87 o 
  -3   2  13      441.72      399.85      5.92 o 
  -2   2  13       82.52       97.29      1.43 o 
  -1   2  13      136.20      135.25      2.49 o 
   0   2  13       21.87       23.84      0.67 o 
   1   2  13       42.33       38.86      1.31 o 
   2   2  13       31.04       20.86      1.40 o 
   3   2  13       57.16       60.34      2.46 o 
   4   2  13       84.75       69.43      2.62 o 
   5   2  13      162.87      156.94      4.71 o 
   6   2  13        7.84        5.43      0.53 o 
   7   2  13        5.68        4.89      0.62 o 
   8   2  13       24.16       22.04      1.46 o 
   9   2  13        8.34        8.05      1.20 o 
  10   2  13       18.70       16.88      1.84 o 
  11   2  13        0.08        0.31      0.67 o 
  12   2  13        1.09        2.28      0.96 o 
  13   2  13        3.24        2.22      1.01 o 
 -17   3  13       21.78       26.33      3.12 o 
 -16   3  13        0.43        0.81      0.92 o 
 -15   3  13        0.01       -0.20      0.87 o 
 -14   3  13        2.89        2.80      1.43 o 
 -13   3  13        0.66       -0.06      0.53 o 
 -12   3  13       16.74       19.86      1.96 o 
 -11   3  13       21.22       16.58      1.64 o 
 -10   3  13      143.08      131.82      6.61 o 
  -9   3  13       29.50       30.55      0.87 o 
  -8   3  13        0.19        0.38      0.14 o 
  -7   3  13       75.71       74.02      1.60 o 
  -6   3  13      351.09      342.60      6.51 o 
  -5   3  13       93.30       93.51      1.83 o 
  -4   3  13      175.33      187.32      2.61 o 
  -3   3  13      308.04      281.82      3.79 o 
  -2   3  13      332.93      337.29      4.98 o 
  -1   3  13       26.82       24.47      0.73 o 
   0   3  13       78.16       78.35      1.39 o 
   1   3  13        4.73        2.98      0.43 o 
   2   3  13       29.89       24.14      0.63 o 
   3   3  13       11.15       11.29      0.59 o 
   4   3  13        8.47        5.92      0.51 o 
   5   3  13      205.11      216.31      6.29 o 
   6   3  13      107.20      123.54      4.65 o 
   7   3  13        0.38        0.09      0.33 o 
   8   3  13        6.94        4.10      0.53 o 
   9   3  13       26.92       28.72      2.02 o 
  10   3  13       15.20       13.95      4.51 o 
  11   3  13        0.91        1.70      0.81 o 
  12   3  13        0.22        0.86      0.81 o 
 -16   4  13        0.52        2.00      1.17 o 
 -15   4  13        8.37       11.21      1.58 o 
 -14   4  13        0.01       -0.75      0.75 o 
 -13   4  13        4.41        3.80      1.67 o 
 -12   4  13       23.05       18.71      1.41 o 
 -11   4  13        0.20        0.06      0.11 o 
 -10   4  13        2.22        1.91      0.22 o 
  -9   4  13       18.96       16.76      0.66 o 
  -8   4  13       24.91       24.27      0.81 o 
  -7   4  13       37.73       42.15      1.39 o 
  -6   4  13       48.05       48.78      1.21 o 
  -5   4  13      180.32      186.67      3.67 o 
  -4   4  13       55.08       57.58      1.30 o 
  -3   4  13      175.33      181.38      3.67 o 
  -2   4  13       91.24       89.61      1.88 o 
  -1   4  13       25.69       26.02      0.89 o 
   0   4  13       52.01       50.38      1.09 o 
   1   4  13       44.34       40.40      0.99 o 
   2   4  13      316.99      297.84      4.81 o 
   3   4  13      185.61      180.56      3.21 o 
   4   4  13       95.89       83.70      2.48 o 
   5   4  13      366.24      338.64     11.88 o 
   6   4  13       62.72       56.41      3.23 o 
   7   4  13        2.25        2.50      1.28 o 
   8   4  13        1.76        0.80      0.35 o 
   9   4  13       16.32       14.97      1.53 o 
  10   4  13        2.28        1.70      1.30 o 
  11   4  13        0.19        1.18      1.28 o 
  12   4  13        2.99        3.30      2.01 o 
 -15   5  13        0.55        0.37      1.05 o 
 -14   5  13        4.75        2.27      2.13 o 
 -13   5  13        0.26       -1.05      1.05 o 
 -12   5  13       16.85       17.33      1.27 o 
 -11   5  13       73.85       68.07      4.65 o 
 -10   5  13        1.81        1.84      0.26 o 
  -9   5  13       22.17       16.81      0.85 o 
  -8   5  13       19.08       17.45      1.34 o 
  -7   5  13        0.71        0.87      0.49 o 
  -6   5  13       19.54       20.62      0.88 o 
  -5   5  13        0.08        0.08      0.28 o 
  -4   5  13       31.68       32.59      1.04 o 
  -3   5  13        0.67        0.08      0.34 o 
  -2   5  13       15.11       14.70      0.76 o 
  -1   5  13        2.02        2.57      0.52 o 
   0   5  13      116.40      123.43      2.37 o 
   1   5  13        3.81        2.60      0.45 o 
   2   5  13       68.00       74.30      1.85 o 
   3   5  13       12.36       12.77      0.81 o 
   4   5  13        4.53        5.52      0.69 o 
   5   5  13       49.80       48.35      1.61 o 
   6   5  13        0.07        0.13      0.19 o 
   7   5  13       13.01       14.48      1.63 o 
   8   5  13        4.89        3.70      0.50 o 
   9   5  13        6.34        5.37      0.96 o 
  10   5  13        1.79        0.74      1.26 o 
  11   5  13       16.96       21.23      2.71 o 
 -14   6  13        0.09        0.09      0.84 o 
 -13   6  13        5.55        0.74      1.48 o 
 -12   6  13        0.05       -0.17      0.18 o 
 -11   6  13        1.25        1.30      0.30 o 
 -10   6  13        0.02        0.11      0.18 o 
  -9   6  13        1.60        2.11      0.64 o 
  -8   6  13        0.03       -0.14      0.46 o 
  -7   6  13      104.32      109.36      4.98 o 
  -6   6  13        0.76        1.32      0.49 o 
  -5   6  13       19.02       22.53      0.93 o 
  -4   6  13       11.13       12.33      1.02 o 
  -3   6  13       66.12       63.29      1.61 o 
  -2   6  13       12.86       14.41      0.94 o 
  -1   6  13       16.74       17.43      0.92 o 
   0   6  13      197.11      199.55      3.82 o 
   1   6  13       16.94       16.15      1.00 o 
   2   6  13        8.06        6.52      0.85 o 
   3   6  13       10.53       11.49      1.14 o 
   4   6  13       82.83       73.34      2.53 o 
   5   6  13        0.18       -0.20      0.41 o 
   6   6  13        3.66        2.56      0.57 o 
   7   6  13        0.03        0.32      0.67 o 
   8   6  13        0.00       -0.70      0.78 o 
   9   6  13        1.73        0.87      0.46 o 
 -12   7  13        0.11        0.02      0.27 o 
 -11   7  13        2.67        2.99      0.50 o 
 -10   7  13        2.18        1.81      0.41 o 
  -9   7  13        0.01        0.62      0.44 o 
  -8   7  13        1.32        1.88      0.44 o 
  -7   7  13        6.85        6.27      0.82 o 
  -6   7  13        0.59        0.47      0.43 o 
  -5   7  13        8.46        7.21      0.80 o 
  -4   7  13        0.09       -0.45      0.48 o 
  -3   7  13        1.90        0.64      0.48 o 
  -2   7  13        2.29        2.11      0.54 o 
  -1   7  13        0.01       -0.02      0.46 o 
   0   7  13        0.00        0.49      0.63 o 
   1   7  13        5.90        6.04      0.71 o 
   2   7  13        3.53        4.29      0.67 o 
   3   7  13        0.07        0.06      0.41 o 
   4   7  13       14.14       12.36      0.88 o 
   5   7  13        0.96        0.80      0.47 o 
   6   7  13        3.23        5.31      0.54 o 
   7   7  13        0.11       -0.02      0.63 o 
  -9   8  13        0.35        0.33      0.50 o 
  -8   8  13        3.09        1.43      0.62 o 
  -7   8  13       20.77       20.90      1.63 o 
  -6   8  13        4.42        0.99      0.57 o 
  -5   8  13        4.13        2.84      1.34 o 
  -4   8  13        3.30        1.05      0.80 o 
  -3   8  13        4.12        0.79      0.49 o 
  -2   8  13        7.67        1.52      1.48 o 
  -1   8  13        2.81        1.81      0.71 o 
   0   8  13        2.58        1.69      0.62 o 
   1   8  13        0.02       -0.18      0.51 o 
   2   8  13        2.71        2.74      0.72 o 
   3   8  13        1.35        1.61      0.77 o 
   4   8  13        8.22        8.64      1.06 o 
   5   8  13        0.46        0.28      0.52 o 
 -18   0  14        1.09        0.18      1.29 o 
 -17   0  14        8.52        8.87      2.40 o 
 -16   0  14       18.59       22.37      5.73 o 
 -15   0  14       36.94       46.23      4.44 o 
 -14   0  14       16.86       19.04      2.96 o 
 -13   0  14       30.70       28.84      5.36 o 
 -12   0  14       29.90       31.99      2.96 o 
 -11   0  14      235.23      253.13     10.21 o 
 -10   0  14      211.33      243.97      9.65 o 
  -9   0  14      100.53       99.06      4.63 o 
  -8   0  14        8.43        6.39      0.37 o 
  -7   0  14      374.05      392.63      6.27 o 
  -6   0  14      923.06      970.81     19.92 o 
  -5   0  14      222.56      198.12      2.89 o 
  -4   0  14       22.06       20.73      0.74 o 
  -3   0  14       22.24       17.99      0.74 o 
  -2   0  14       70.88      102.59      1.78 o 
  -1   0  14       21.87       25.40      0.62 o 
   0   0  14        2.73        2.82      0.35 o 
   1   0  14       19.29       17.42      0.51 o 
   2   0  14        2.87        5.05      0.46 o 
   3   0  14       10.97        6.94      1.15 o 
   4   0  14       75.87       65.91      3.24 o 
   5   0  14      557.16      553.00     17.65 o 
   6   0  14      109.55      115.40      4.45 o 
   7   0  14      105.06      116.25      4.73 o 
   8   0  14       95.10      111.91      3.79 o 
   9   0  14       14.05       11.80      1.50 o 
  10   0  14      107.35      127.20      5.49 o 
  11   0  14        3.78        3.33      1.31 o 
  12   0  14        7.60        8.32      2.59 o 
  13   0  14       92.58      136.76      5.94 o 
 -17   1  14        3.49        4.30      1.80 o 
 -16   1  14       13.57       13.02      2.40 o 
 -15   1  14        3.46        2.13      1.31 o 
 -14   1  14       14.35       16.67      2.38 o 
 -13   1  14        0.03       -0.18      0.78 o 
 -12   1  14        2.46        1.39      0.91 o 
 -11   1  14        0.20       -0.46      1.11 o 
 -10   1  14       31.79       28.37      3.07 o 
  -9   1  14       16.40       16.78      2.22 o 
  -8   1  14       18.60       21.68      0.50 o 
  -7   1  14      143.95      136.72      1.45 o 
  -6   1  14       11.86        9.99      0.37 o 
  -5   1  14       83.80       77.63      0.96 o 
  -4   1  14      150.78      152.78      1.95 o 
  -3   1  14        1.16        2.06      0.28 o 
  -2   1  14       71.49       63.07      1.03 o 
  -1   1  14        1.89        2.47      0.26 o 
   0   1  14        1.33        0.88      0.24 o 
   1   1  14       68.29       58.71      0.87 o 
   2   1  14       30.09       30.98      0.64 o 
   3   1  14       22.54       20.87      0.50 o 
   4   1  14      182.26      156.28      5.10 o 
   5   1  14      921.77      960.84     22.08 o 
   6   1  14      336.30      351.88      7.86 o 
   7   1  14        0.91        0.87      0.67 o 
   8   1  14       15.41       17.87      1.18 o 
   9   1  14        0.23        0.85      0.64 o 
  10   1  14        5.83        5.46      0.92 o 
  11   1  14       18.88       30.17      2.09 o 
  12   1  14       21.42       30.98      2.16 o 
  13   1  14        9.96       12.33      1.55 o 
 -17   2  14        2.17        2.37      1.76 o 
 -16   2  14       16.52       18.32      2.35 o 
 -15   2  14        2.02        1.07      1.40 o 
 -14   2  14       12.94       15.42      3.20 o 
 -13   2  14        0.42        0.09      0.65 o 
 -12   2  14       12.22       10.17      1.37 o 
 -11   2  14        1.18        0.94      0.73 o 
 -10   2  14        6.70        6.82      0.92 o 
  -9   2  14       39.65       36.33      1.38 o 
  -8   2  14        8.31        9.00      0.31 o 
  -7   2  14        0.78        0.28      0.23 o 
  -6   2  14      109.76      118.26      2.36 o 
  -5   2  14        8.83        8.02      0.70 o 
  -4   2  14       18.41       18.65      0.73 o 
  -3   2  14      874.98      882.07     13.67 o 
  -2   2  14        0.23        0.40      0.31 o 
  -1   2  14        3.06        2.68      0.29 o 
   0   2  14      176.12      162.44      3.53 o 
   1   2  14      120.77      113.03      3.14 o 
   2   2  14      141.72      136.27      3.40 o 
   3   2  14       39.68       39.90      2.32 o 
   4   2  14      283.14      248.01      6.88 o 
   5   2  14        0.16        0.18      0.35 o 
   6   2  14       62.16       54.95      3.05 o 
   7   2  14        4.61        3.44      0.92 o 
   8   2  14       59.34       58.53      2.27 o 
   9   2  14       12.59       11.15      1.69 o 
  10   2  14        0.11        0.45      0.83 o 
  11   2  14        6.58        7.83      1.24 o 
  12   2  14        8.83       10.18      1.41 o 
 -17   3  14       10.56       12.65      2.15 o 
 -16   3  14        2.62        3.95      1.50 o 
 -15   3  14        0.99        0.55      0.81 o 
 -14   3  14        3.12        3.58      1.73 o 
 -13   3  14        2.20        1.66      0.81 o 
 -12   3  14       18.41       13.96      4.20 o 
 -11   3  14       32.64       41.13      2.24 o 
 -10   3  14       83.44       82.70      5.73 o 
  -9   3  14        1.60        0.93      0.28 o 
  -8   3  14        0.17        0.72      0.25 o 
  -7   3  14       49.09       53.11      0.88 o 
  -6   3  14       76.62       73.22      1.67 o 
  -5   3  14        0.61        0.11      0.48 o 
  -4   3  14      242.92      247.72      4.05 o 
  -3   3  14      114.31      131.45      2.34 o 
  -2   3  14       24.13       22.55      0.82 o 
  -1   3  14      148.83      149.66      2.51 o 
   0   3  14       19.85       15.78      0.59 o 
   1   3  14       46.98       45.94      1.74 o 
   2   3  14        0.19        0.12      0.19 o 
   3   3  14       83.74       75.51      1.34 o 
   4   3  14        8.82        7.70      1.49 o 
   5   3  14       22.16       26.99      2.08 o 
   6   3  14      107.55      103.42      4.05 o 
   7   3  14        1.05        0.99      0.54 o 
   8   3  14        0.74        0.37      0.78 o 
   9   3  14       20.19       28.63      2.15 o 
  10   3  14        0.00        0.52      0.71 o 
  11   3  14        0.13       -0.34      0.71 o 
  12   3  14        0.89        2.33      1.45 o 
 -16   4  14        5.41        5.95      1.57 o 
 -15   4  14        0.38        1.75      1.09 o 
 -14   4  14        0.00       -0.71      0.90 o 
 -13   4  14        1.32        0.79      0.75 o 
 -12   4  14        0.01        0.94      0.90 o 
 -11   4  14        5.72        4.55      0.50 o 
 -10   4  14       42.74       42.50      1.95 o 
  -9   4  14       13.66       12.35      0.43 o 
  -8   4  14        0.06       -0.19      0.19 o 
  -7   4  14        1.27        1.39      0.29 o 
  -6   4  14       18.98       21.52      1.01 o 
  -5   4  14        8.33        5.29      0.58 o 
  -4   4  14      239.74      235.82      5.11 o 
  -3   4  14      137.75      137.86      2.32 o 
  -2   4  14      343.02      331.57      5.43 o 
  -1   4  14       18.19       19.73      0.77 o 
   0   4  14       27.86       26.00      0.81 o 
   1   4  14       40.99       42.14      1.06 o 
   2   4  14        7.41        7.57      0.74 o 
   3   4  14       90.79       84.65      1.83 o 
   4   4  14      155.26      135.01      5.15 o 
   5   4  14      127.88      108.31      8.98 o 
   6   4  14        2.12        0.86      1.14 o 
   7   4  14       48.85       47.89      3.21 o 
   8   4  14        0.01        0.18      0.26 o 
   9   4  14       15.47       16.39      2.28 o 
  10   4  14       10.08       11.41      2.09 o 
  11   4  14        0.03       -0.43      1.14 o 
 -15   5  14        6.00        4.78      4.16 o 
 -14   5  14        1.91        1.20      1.76 o 
 -13   5  14        7.10        4.61      3.79 o 
 -12   5  14        0.04        0.25      0.18 o 
 -11   5  14        0.23        0.57      0.24 o 
 -10   5  14       12.69       12.27      0.57 o 
  -9   5  14        2.09        2.06      0.27 o 
  -8   5  14       15.28       12.99      0.73 o 
  -7   5  14       23.52       24.54      1.02 o 
  -6   5  14       17.44       23.06      1.69 o 
  -5   5  14       89.77       89.60      2.43 o 
  -4   5  14        6.90        6.18      0.58 o 
  -3   5  14        1.44        0.78      0.42 o 
  -2   5  14        0.13        0.49      0.34 o 
  -1   5  14        6.36        7.81      0.65 o 
   0   5  14       15.50       16.20      0.78 o 
   1   5  14        0.19        0.09      0.27 o 
   2   5  14        1.42        0.82      0.32 o 
   3   5  14        6.10        5.01      0.50 o 
   4   5  14        2.53        1.55      0.34 o 
   5   5  14       42.43       43.26      3.10 o 
   6   5  14        2.25        2.16      0.97 o 
   7   5  14       24.62       22.23      1.92 o 
   8   5  14        0.52        0.55      0.35 o 
   9   5  14       15.84       24.33      2.28 o 
  10   5  14        1.63        1.57      1.18 o 
 -13   6  14        0.04        0.28      0.91 o 
 -12   6  14        0.20        0.20      0.42 o 
 -11   6  14        0.88        0.79      0.24 o 
 -10   6  14        0.09        0.21      0.26 o 
  -9   6  14        0.15        0.64      0.33 o 
  -8   6  14        0.00        0.09      0.34 o 
  -7   6  14        0.94        0.92      0.38 o 
  -6   6  14       31.95       36.50      1.45 o 
  -5   6  14       11.01       11.92      0.69 o 
  -4   6  14      149.37      159.20      4.68 o 
  -3   6  14        9.18       11.38      0.79 o 
  -2   6  14        4.83        5.45      0.58 o 
  -1   6  14        5.58        5.66      0.61 o 
   0   6  14       18.37       17.64      0.92 o 
   1   6  14      167.80      164.65      3.25 o 
   2   6  14       67.70       69.75      2.16 o 
   3   6  14      162.57      166.18      4.28 o 
   4   6  14       13.12       12.85      1.04 o 
   5   6  14        0.41        0.50      0.33 o 
   6   6  14        4.21        4.07      1.07 o 
   7   6  14        0.02        0.49      0.75 o 
   8   6  14        0.01        0.18      0.69 o 
 -11   7  14        0.20       -0.05      0.25 o 
 -10   7  14        0.02        0.13      0.31 o 
  -9   7  14        0.12        0.06      0.31 o 
  -8   7  14        2.28        2.64      0.51 o 
  -7   7  14        9.39        8.44      1.42 o 
  -6   7  14        5.63        5.40      0.69 o 
  -5   7  14        1.40        0.81      0.41 o 
  -4   7  14        0.95        0.69      0.51 o 
  -3   7  14        7.97        9.39      0.77 o 
  -2   7  14        0.35        0.51      0.52 o 
  -1   7  14        2.03        1.89      0.56 o 
   0   7  14       18.81       19.00      0.96 o 
   1   7  14        0.18       -0.08      0.43 o 
   2   7  14       11.34        9.82      0.85 o 
   3   7  14       28.38       29.62      1.25 o 
   4   7  14       17.79       17.58      0.93 o 
   5   7  14       17.26       18.62      0.89 o 
   6   7  14        5.60        5.94      1.44 o 
  -8   8  14        0.36        0.63      0.53 o 
  -7   8  14        3.41        0.74      0.65 o 
  -6   8  14        0.17        0.91      0.52 o 
  -5   8  14        0.00        0.32      0.45 o 
  -4   8  14        0.49        0.04      0.43 o 
  -3   8  14        0.14        0.01      0.52 o 
  -2   8  14        0.05       -0.11      0.39 o 
  -1   8  14        3.44        1.84      0.93 o 
   0   8  14        0.56        0.16      0.47 o 
   1   8  14        1.72        1.46      0.81 o 
   2   8  14       24.36       21.94      1.97 o 
   3   8  14        0.66       -0.25      0.54 o 
 -17   1  15        0.27        0.37      1.05 o 
 -16   1  15        3.83        4.64      1.90 o 
 -15   1  15        7.06        7.58      1.63 o 
 -14   1  15        0.41       -0.37      0.91 o 
 -13   1  15        6.14        7.75      1.76 o 
 -12   1  15       20.63       21.99      1.89 o 
 -11   1  15       32.63       38.52      2.29 o 
 -10   1  15       18.57       20.14      2.04 o 
  -9   1  15       16.47       14.60      3.51 o 
  -8   1  15       53.64       48.46      0.87 o 
  -7   1  15      211.07      213.07      2.64 o 
  -6   1  15       51.53       56.38      0.87 o 
  -5   1  15      509.67      528.30      6.80 o 
  -4   1  15       18.25       18.06      0.54 o 
  -3   1  15        0.04       -0.05      0.24 o 
  -2   1  15      180.14      179.64      2.57 o 
  -1   1  15       13.85       14.53      0.44 o 
   0   1  15        3.54        2.25      0.30 o 
   1   1  15       84.91       84.29      1.20 o 
   2   1  15      415.84      384.30      9.92 o 
   3   1  15       96.94       96.43      3.29 o 
   4   1  15      193.24      206.20      5.25 o 
   5   1  15      131.54      145.18      4.11 o 
   6   1  15       15.77       14.60      1.28 o 
   7   1  15       10.49       12.24      1.29 o 
   8   1  15       26.04       29.53      1.58 o 
   9   1  15        1.17        1.14      0.69 o 
  10   1  15       44.23       55.62      2.73 o 
  11   1  15       59.76       77.14      3.11 o 
  12   1  15        2.35        2.07      0.99 o 
 -17   2  15        0.58        0.50      1.10 o 
 -16   2  15        8.98        8.60      1.83 o 
 -15   2  15        0.97        1.87      1.43 o 
 -14   2  15        5.91        4.22      1.71 o 
 -13   2  15       10.69       13.21      1.76 o 
 -12   2  15        0.71        0.90      0.84 o 
 -11   2  15        0.45        0.28      0.83 o 
 -10   2  15       40.44       43.82      2.29 o 
  -9   2  15        5.13        4.63      0.19 o 
  -8   2  15        0.24        0.22      0.13 o 
  -7   2  15       23.33       20.33      0.89 o 
  -6   2  15        1.10        1.52      0.40 o 
  -5   2  15      240.13      259.57      4.27 o 
  -4   2  15      133.03      132.87      2.08 o 
  -3   2  15        2.56        3.74      0.58 o 
  -2   2  15      180.37      170.35      2.64 o 
  -1   2  15        0.14        0.65      0.29 o 
   0   2  15       20.75       15.82      0.67 o 
   1   2  15       12.50        8.86      0.79 o 
   2   2  15        0.04        0.09      0.28 o 
   3   2  15       20.70       19.63      0.95 o 
   4   2  15       20.77       19.88      1.89 o 
   5   2  15       65.65       58.29      2.88 o 
   6   2  15      103.91       99.89      3.65 o 
   7   2  15        5.00        5.42      1.20 o 
   8   2  15        0.19       -1.01      1.01 o 
   9   2  15        0.03       -0.63      0.85 o 
  10   2  15        1.59        2.59      0.99 o 
  11   2  15        0.06        0.10      0.78 o 
 -16   3  15        0.22        0.02      1.14 o 
 -15   3  15        0.32       -0.17      0.84 o 
 -14   3  15        0.28       -0.03      0.60 o 
 -13   3  15       15.97       15.62      1.49 o 
 -12   3  15        3.54        2.34      1.34 o 
 -11   3  15        0.45        0.91      0.40 o 
 -10   3  15        8.04        4.96      0.53 o 
  -9   3  15        6.76        5.79      0.45 o 
  -8   3  15       48.96       49.48      2.38 o 
  -7   3  15       11.93       14.57      0.61 o 
  -6   3  15      207.36      208.16      3.36 o 
  -5   3  15        0.98        1.27      0.55 o 
  -4   3  15        8.75        8.09      0.53 o 
  -3   3  15        1.34        1.05      0.36 o 
  -2   3  15      152.43      152.97      4.17 o 
  -1   3  15        5.67        4.41      0.58 o 
   0   3  15       42.70       43.60      1.18 o 
   1   3  15      127.54      116.17      3.06 o 
   2   3  15        6.44        5.20      0.91 o 
   3   3  15        0.00       -0.68      0.83 o 
   4   3  15      131.21      132.79      5.24 o 
   5   3  15       62.46       57.96      2.94 o 
   6   3  15       76.91       80.42      3.53 o 
   7   3  15       31.24       32.84      2.29 o 
   8   3  15       42.74       45.02      2.68 o 
   9   3  15       20.49       24.92      1.81 o 
  10   3  15       22.26       30.01      1.98 o 
  11   3  15        0.02       -0.02      0.85 o 
 -15   4  15        0.27       -0.13      0.71 o 
 -14   4  15        2.80        2.19      1.05 o 
 -13   4  15        2.35        0.61      0.71 o 
 -12   4  15        5.29        2.20      1.22 o 
 -11   4  15        0.03        0.02      0.33 o 
 -10   4  15       15.99       13.03      0.61 o 
  -9   4  15       35.77       34.76      1.90 o 
  -8   4  15        6.60        5.69      0.30 o 
  -7   4  15        0.84        0.99      0.25 o 
  -6   4  15        2.78        1.98      0.26 o 
  -5   4  15      140.38      148.69      3.83 o 
  -4   4  15       47.98       51.63      1.12 o 
  -3   4  15       93.50       90.05      1.75 o 
  -2   4  15      254.15      254.97      4.39 o 
  -1   4  15      171.98      174.39      3.21 o 
   0   4  15        0.32        0.78      0.48 o 
   1   4  15        1.24        2.04      0.48 o 
   2   4  15        0.42       -0.32      0.41 o 
   3   4  15        0.58        0.52      0.32 o 
   4   4  15       12.74       11.08      0.96 o 
   5   4  15       19.74       19.87      2.02 o 
   6   4  15       71.19       69.99      4.02 o 
   7   4  15       60.37       64.27      3.83 o 
   8   4  15       23.36       23.82      2.59 o 
   9   4  15       39.56       44.56      3.51 o 
  10   4  15        1.59        0.91      1.28 o 
 -14   5  15        0.50        1.08      1.47 o 
 -13   5  15        0.01       -0.62      1.26 o 
 -12   5  15        7.91        6.02      4.62 o 
 -11   5  15        5.93        5.15      1.52 o 
 -10   5  15        4.46        4.69      0.90 o 
  -9   5  15        3.74        3.14      0.46 o 
  -8   5  15        2.27        1.02      0.29 o 
  -7   5  15        0.04       -0.13      0.35 o 
  -6   5  15        0.16        0.24      0.40 o 
  -5   5  15        6.26        5.88      0.60 o 
  -4   5  15       32.16       33.84      0.96 o 
  -3   5  15       23.79       25.38      0.84 o 
  -2   5  15        1.33        1.55      0.42 o 
  -1   5  15       12.76       12.81      0.69 o 
   0   5  15       15.26       15.08      0.81 o 
   1   5  15        0.01        0.13      0.29 o 
   2   5  15        1.10        1.66      0.46 o 
   3   5  15       81.91       75.24      2.91 o 
   4   5  15      176.58      185.67      8.51 o 
   5   5  15        1.19        1.36      0.85 o 
   6   5  15        2.46        2.62      1.08 o 
   7   5  15        6.05        6.22      1.73 o 
   8   5  15       19.79       20.45      2.09 o 
   9   5  15        1.78        2.96      1.31 o 
 -12   6  15        5.74        0.18      1.29 o 
 -11   6  15        0.88        0.05      0.47 o 
 -10   6  15        0.79        0.53      0.25 o 
  -9   6  15        0.59        0.34      0.30 o 
  -8   6  15        4.58        2.70      0.63 o 
  -7   6  15        9.89       10.99      1.80 o 
  -6   6  15       10.80       13.16      0.80 o 
  -5   6  15       10.99       12.71      0.98 o 
  -4   6  15        3.82        4.32      0.54 o 
  -3   6  15        0.01        0.10      0.35 o 
  -2   6  15        8.14       10.40      0.70 o 
  -1   6  15       17.85       15.61      0.88 o 
   0   6  15       26.21       24.67      1.22 o 
   1   6  15        4.98        6.31      0.83 o 
   2   6  15        2.13        2.35      0.70 o 
   3   6  15       15.93       13.28      1.14 o 
   4   6  15       16.64       11.95      0.68 o 
   5   6  15        4.35        2.99      1.10 o 
   6   6  15        0.10       -0.32      0.71 o 
   7   6  15       13.99       19.95      1.74 o 
 -10   7  15        1.62        1.54      0.51 o 
  -9   7  15        1.33       -0.19      0.35 o 
  -8   7  15        9.65        7.56      1.07 o 
  -7   7  15        0.01        0.03      0.39 o 
  -6   7  15        1.36        1.47      0.46 o 
  -5   7  15        0.86        0.61      0.44 o 
  -4   7  15        0.10        0.16      0.36 o 
  -3   7  15        2.42        2.30      0.59 o 
  -2   7  15        1.98        1.45      0.50 o 
  -1   7  15        2.30        3.01      0.65 o 
   0   7  15        5.80        7.40      0.74 o 
   1   7  15        2.19        2.50      0.56 o 
   2   7  15       11.20       10.54      0.86 o 
   3   7  15        7.89        9.31      0.74 o 
   4   7  15       13.36       13.66      0.82 o 
   5   7  15        0.89        0.43      0.96 o 
  -6   8  15        0.01        0.50      0.51 o 
  -5   8  15        0.28        0.22      0.48 o 
  -4   8  15        0.71        0.80      0.48 o 
  -3   8  15        1.47        2.43      0.62 o 
  -2   8  15        0.22        0.50      0.44 o 
  -1   8  15        0.18       -0.64      0.64 o 
   0   8  15        0.24        0.11      0.79 o 
   1   8  15        2.15        1.49      0.74 o 
 -16   0  16        2.34        3.33      3.51 o 
 -15   0  16        0.27        0.00      1.11 o 
 -14   0  16        1.59        1.85      1.66 o 
 -13   0  16        8.76       11.83      2.40 o 
 -12   0  16       44.15       57.70      4.25 o 
 -11   0  16        5.09        3.88      2.77 o 
 -10   0  16       17.60       16.82      2.22 o 
  -9   0  16       33.19       34.76      2.96 o 
  -8   0  16      140.97      150.79      3.66 o 
  -7   0  16        4.05        6.56      0.76 o 
  -6   0  16      108.38      130.25      4.79 o 
  -5   0  16     1060.61     1136.29     25.76 o 
  -4   0  16       18.68       17.26      0.73 o 
  -3   0  16      110.71      113.43      2.19 o 
  -2   0  16       44.57       43.12      1.21 o 
  -1   0  16       62.40       57.49      1.25 o 
   0   0  16      146.77      137.22      2.53 o 
   1   0  16       63.14       67.89      1.69 o 
   2   0  16       54.32       50.54      1.27 o 
   3   0  16       45.45       41.41      2.27 o 
   4   0  16      315.09      322.65     11.80 o 
   5   0  16       81.12       84.25      3.39 o 
   6   0  16        7.09        7.75      1.24 o 
   7   0  16        9.55        8.07      1.31 o 
   8   0  16       23.63       38.29      2.88 o 
   9   0  16       11.73       17.11      1.96 o 
  10   0  16        5.68        4.38      2.01 o 
  11   0  16       12.11       20.13      2.42 o 
 -16   1  16        0.21       -0.52      1.14 o 
 -15   1  16        7.03        7.57      2.07 o 
 -14   1  16        6.26        6.94      1.57 o 
 -13   1  16        0.70        0.59      1.14 o 
 -12   1  16        0.35       -0.28      0.78 o 
 -11   1  16       19.53       21.63      1.89 o 
 -10   1  16        7.91       11.25      1.37 o 
  -9   1  16       37.45       37.65      1.24 o 
  -8   1  16      158.59      158.40      2.47 o 
  -7   1  16        0.00       -0.08      0.15 o 
  -6   1  16      132.94      139.35      1.94 o 
  -5   1  16       34.40       32.05      0.71 o 
  -4   1  16      235.29      247.85      3.25 o 
  -3   1  16       75.96       75.06      1.20 o 
  -2   1  16        1.44        1.36      0.26 o 
  -1   1  16        0.73        0.55      0.25 o 
   0   1  16       51.83       46.17      1.05 o 
   1   1  16        0.11        0.37      0.22 o 
   2   1  16       17.30       14.63      0.89 o 
   3   1  16        1.38        1.34      0.18 o 
   4   1  16      280.39      264.84      9.70 o 
   5   1  16       13.94       12.85      1.19 o 
   6   1  16       21.65       18.13      1.43 o 
   7   1  16       28.48       36.40      1.76 o 
   8   1  16        3.65        4.35      0.87 o 
   9   1  16        3.85        6.43      1.25 o 
  10   1  16        5.20        6.29      1.24 o 
  11   1  16        0.40        0.26      0.71 o 
 -16   2  16        0.66        1.54      1.47 o 
 -15   2  16       10.00       10.16      1.76 o 
 -14   2  16        0.03        0.02      1.09 o 
 -13   2  16       47.83       49.49      4.07 o 
 -12   2  16       12.55       15.54      1.76 o 
 -11   2  16       54.80       58.81      2.87 o 
 -10   2  16        4.36        5.80      1.45 o 
  -9   2  16       80.34       80.30      2.04 o 
  -8   2  16      160.08      163.99      3.01 o 
  -7   2  16       43.35       46.48      0.82 o 
  -6   2  16      277.59      290.29      5.04 o 
  -5   2  16        0.55       -0.01      0.23 o 
  -4   2  16       89.16       80.46      1.68 o 
  -3   2  16       35.78       38.70      1.04 o 
  -2   2  16       54.00       54.99      1.12 o 
  -1   2  16        1.28        0.83      0.29 o 
   0   2  16       21.60       21.05      0.83 o 
   1   2  16        0.35        0.42      0.32 o 
   2   2  16       71.50       59.86      1.61 o 
   3   2  16      190.58      185.06      6.15 o 
   4   2  16        4.60        3.26      0.49 o 
   5   2  16      120.11      128.40      4.82 o 
   6   2  16       86.35      102.66      3.69 o 
   7   2  16       31.01       28.25      2.36 o 
   8   2  16       80.64       92.93      3.68 o 
   9   2  16        0.11        0.71      0.81 o 
  10   2  16        1.30        0.58      0.81 o 
  11   2  16        8.89       14.97      1.57 o 
 -15   3  16        0.10        0.30      0.97 o 
 -14   3  16        3.33        2.72      1.24 o 
 -13   3  16        3.59        2.71      1.19 o 
 -12   3  16        1.86        0.94      0.71 o 
 -11   3  16        5.22        2.81      1.34 o 
 -10   3  16       21.64       17.97      1.86 o 
  -9   3  16       26.48       25.90      1.75 o 
  -8   3  16        6.45        7.87      0.44 o 
  -7   3  16       29.62       31.74      1.07 o 
  -6   3  16        5.03        4.22      0.49 o 
  -5   3  16      101.70       95.70      2.22 o 
  -4   3  16        4.64        4.35      0.48 o 
  -3   3  16       15.56       17.30      1.07 o 
  -2   3  16      112.13      111.25      4.53 o 
  -1   3  16       41.56       41.87      1.59 o 
   0   3  16       36.55       41.35      1.18 o 
   1   3  16        0.08       -0.65      0.65 o 
   2   3  16       17.78       14.44      1.74 o 
   3   3  16      102.36       97.90      3.73 o 
   4   3  16       44.49       45.15      3.07 o 
   5   3  16      107.92       98.90      3.92 o 
   6   3  16       14.36       16.92      1.76 o 
   7   3  16        0.05       -0.62      0.75 o 
   8   3  16        5.55        7.70      1.27 o 
   9   3  16        6.70        6.04      1.24 o 
  10   3  16        0.05        0.51      0.92 o 
 -15   4  16        2.66        2.90      1.16 o 
 -14   4  16        0.00       -0.52      0.81 o 
 -13   4  16        0.02       -1.06      1.06 o 
 -12   4  16        0.11       -0.45      0.71 o 
 -11   4  16        0.06        0.31      0.60 o 
 -10   4  16        0.01       -0.15      0.24 o 
  -9   4  16       21.59       23.52      1.74 o 
  -8   4  16       14.39       13.57      0.59 o 
  -7   4  16        0.01        0.24      0.24 o 
  -6   4  16       35.92       35.35      1.94 o 
  -5   4  16        8.12        8.04      0.85 o 
  -4   4  16        0.01       -0.06      0.30 o 
  -3   4  16        0.55        0.00      0.28 o 
  -2   4  16        3.71        3.64      0.52 o 
  -1   4  16       63.50       59.43      1.53 o 
   0   4  16        2.76        2.82      0.45 o 
   1   4  16       11.33       10.67      0.79 o 
   2   4  16        5.43        5.56      0.50 o 
   3   4  16       15.27       13.85      1.09 o 
   4   4  16       29.39       30.93      2.83 o 
   5   4  16        0.04       -0.05      0.71 o 
   6   4  16       22.21       20.58      1.95 o 
   7   4  16        4.28        4.79      1.64 o 
   8   4  16       10.45       13.74      2.26 o 
   9   4  16        1.04        0.43      1.16 o 
 -13   5  16        0.01       -0.83      1.05 o 
 -12   5  16        9.02        6.12      6.65 o 
 -11   5  16        0.00        0.18      0.78 o 
 -10   5  16        0.67        0.13      0.26 o 
  -9   5  16        7.21        6.76      0.94 o 
  -8   5  16        2.21        1.71      0.35 o 
  -7   5  16        2.75        2.83      0.51 o 
  -6   5  16        1.23        0.87      0.46 o 
  -5   5  16       18.47       17.06      0.76 o 
  -4   5  16        6.40        5.25      0.57 o 
  -3   5  16       24.23       24.55      0.97 o 
  -2   5  16        0.00       -0.15      0.37 o 
  -1   5  16        0.02       -0.02      0.40 o 
   0   5  16       30.49       31.95      1.38 o 
   1   5  16       14.44       15.35      0.77 o 
   2   5  16      100.50       92.73      2.16 o 
   3   5  16        0.86        0.44      0.57 o 
   4   5  16       22.63       20.24      1.74 o 
   5   5  16        0.96       -0.06      0.64 o 
   6   5  16        2.31        3.50      1.45 o 
   7   5  16        0.02        0.76      1.26 o 
   8   5  16        3.02        2.27      1.24 o 
 -12   6  16        0.57        1.48      1.66 o 
 -11   6  16        0.50       -0.37      2.40 o 
 -10   6  16        0.37        0.35      0.22 o 
  -9   6  16        2.17        1.76      0.34 o 
  -8   6  16        0.60        0.90      0.31 o 
  -7   6  16        4.70        8.51      1.24 o 
  -6   6  16        6.84        6.46      0.79 o 
  -5   6  16        9.03        9.60      0.83 o 
  -4   6  16        1.53        1.24      0.45 o 
  -3   6  16        4.15        4.25      0.57 o 
  -2   6  16        8.24        6.39      0.81 o 
  -1   6  16        5.47        5.76      0.95 o 
   0   6  16        0.42        0.20      0.44 o 
   1   6  16        2.14        2.20      0.64 o 
   2   6  16        0.32       -0.08      0.43 o 
   3   6  16       17.95       19.09      0.94 o 
   4   6  16        5.46        4.49      1.59 o 
   5   6  16        0.23        0.31      0.75 o 
   6   6  16        2.86        3.81      1.10 o 
  -9   7  16        1.04        1.00      0.46 o 
  -8   7  16        1.25        1.82      0.50 o 
  -7   7  16        2.22        3.56      0.57 o 
  -6   7  16        0.05        0.46      0.44 o 
  -5   7  16        0.05       -0.07      0.38 o 
  -4   7  16        3.02        2.53      0.52 o 
  -3   7  16        0.26        0.88      0.47 o 
  -2   7  16        4.78        4.01      0.73 o 
  -1   7  16        0.03        0.22      0.40 o 
   0   7  16        4.85        4.11      0.80 o 
   1   7  16        1.54        1.48      0.46 o 
   2   7  16        0.18        1.00      0.46 o 
   3   7  16        6.20        7.35      0.65 o 
 -16   1  17        1.78        2.43      1.62 o 
 -15   1  17        2.89        1.82      1.57 o 
 -14   1  17       15.72       17.51      2.02 o 
 -13   1  17       14.96       19.86      2.96 o 
 -12   1  17       16.01       16.87      2.26 o 
 -11   1  17       17.23       18.60      1.76 o 
 -10   1  17       68.70       74.91      3.20 o 
  -9   1  17       71.32       68.23      2.34 o 
  -8   1  17       34.30       32.94      0.71 o 
  -7   1  17       68.87       74.62      1.14 o 
  -6   1  17        1.01        0.63      0.21 o 
  -5   1  17        7.15        9.66      0.47 o 
  -4   1  17       40.63       37.13      0.90 o 
  -3   1  17       37.62       41.14      1.02 o 
  -2   1  17       16.57       15.92      0.52 o 
  -1   1  17       11.98       12.18      0.44 o 
   0   1  17       71.76       70.38      1.01 o 
   1   1  17        0.26       -0.01      0.16 o 
   2   1  17       16.03       14.02      0.70 o 
   3   1  17       97.38       81.70      2.70 o 
   4   1  17        4.55        3.75      0.91 o 
   5   1  17        4.18        3.50      0.78 o 
   6   1  17        0.58        0.20      0.50 o 
   7   1  17       10.11        9.85      1.30 o 
   8   1  17       34.95       42.59      2.38 o 
   9   1  17       45.02       58.68      2.67 o 
  10   1  17        9.69       11.12      1.38 o 
 -15   2  17        0.10       -0.18      0.92 o 
 -14   2  17        1.38        2.11      1.45 o 
 -13   2  17        0.04       -1.11      1.26 o 
 -12   2  17        4.21        5.32      2.21 o 
 -11   2  17       27.81       28.48      2.15 o 
 -10   2  17       31.85       35.24      3.33 o 
  -9   2  17       41.09       39.21      1.24 o 
  -8   2  17       34.10       33.70      0.60 o 
  -7   2  17      211.56      212.21      3.15 o 
  -6   2  17       57.16       63.00      1.36 o 
  -5   2  17        5.38        7.08      0.43 o 
  -4   2  17      269.38      277.93      4.29 o 
  -3   2  17       84.11       83.57      1.52 o 
  -2   2  17        0.06        0.18      0.28 o 
  -1   2  17        5.25        4.41      0.38 o 
   0   2  17        0.39        0.77      0.31 o 
   1   2  17       28.48       30.23      1.07 o 
   2   2  17       62.57       63.32      1.70 o 
   3   2  17        0.59        0.64      0.33 o 
   4   2  17      114.35      105.67      6.83 o 
   5   2  17       37.98       37.29      2.12 o 
   6   2  17        3.87        2.65      0.85 o 
   7   2  17       35.29       46.80      2.27 o 
   8   2  17        5.33        5.75      1.24 o 
   9   2  17        8.11        8.83      1.39 o 
 -15   3  17        0.99        2.65      1.50 o 
 -14   3  17        0.00        0.52      0.97 o 
 -13   3  17        3.33        3.61      1.24 o 
 -12   3  17        6.59        6.93      1.65 o 
 -11   3  17        0.21       -0.05      0.60 o 
 -10   3  17        2.68        0.87      0.35 o 
  -9   3  17        3.37        2.88      0.40 o 
  -8   3  17       24.63       26.51      1.18 o 
  -7   3  17        0.17        0.26      0.28 o 
  -6   3  17       17.08       16.47      0.87 o 
  -5   3  17       10.33       10.92      0.57 o 
  -4   3  17       25.49       25.33      0.75 o 
  -3   3  17        1.21        0.78      0.41 o 
  -2   3  17       65.14       77.10      1.83 o 
  -1   3  17      116.34      115.60      2.67 o 
   0   3  17       91.53       95.17      2.30 o 
   1   3  17      206.98      186.26      5.71 o 
   2   3  17      214.77      218.14      7.73 o 
   3   3  17      265.85      268.74      8.71 o 
   4   3  17        7.99        4.95      0.71 o 
   5   3  17        9.15        9.61      1.78 o 
   6   3  17       22.09       19.67      1.59 o 
   7   3  17       14.39       18.97      1.66 o 
   8   3  17        0.06       -0.08      0.67 o 
   9   3  17        0.01       -0.51      1.04 o 
 -14   4  17        4.14        4.74      1.77 o 
 -13   4  17        1.30        0.96      0.81 o 
 -12   4  17        7.57        4.72      2.24 o 
 -11   4  17       15.66       18.11      1.52 o 
 -10   4  17        2.94        2.73      0.93 o 
  -9   4  17        0.03        0.26      0.24 o 
  -8   4  17        5.86        6.20      0.91 o 
  -7   4  17       32.79       34.13      1.84 o 
  -6   4  17       58.38       60.65      3.57 o 
  -5   4  17       16.82       19.77      1.70 o 
  -4   4  17       18.32       18.32      0.91 o 
  -3   4  17       17.94       15.76      0.89 o 
  -2   4  17        6.01        4.44      0.98 o 
  -1   4  17       22.94       23.24      1.04 o 
   0   4  17       43.92       48.40      1.41 o 
   1   4  17       15.19       14.66      1.05 o 
   2   4  17        0.69        0.73      0.34 o 
   3   4  17        3.68        5.25      1.24 o 
   4   4  17        6.80        4.82      1.57 o 
   5   4  17       26.23       24.85      2.02 o 
   6   4  17        6.30        6.88      1.37 o 
   7   4  17        0.03        0.12      0.99 o 
   8   4  17        4.05        4.75      1.78 o 
 -12   5  17        0.06       -0.55      1.05 o 
 -11   5  17        0.05       -0.05      0.97 o 
 -10   5  17        0.18        0.47      0.46 o 
  -9   5  17        1.13        1.77      0.43 o 
  -8   5  17       17.56       17.96      1.15 o 
  -7   5  17        0.02        0.66      0.38 o 
  -6   5  17        0.05       -0.36      0.36 o 
  -5   5  17        1.30        1.70      0.47 o 
  -4   5  17        1.66        2.26      0.46 o 
  -3   5  17        2.05        1.38      0.48 o 
  -2   5  17       12.38       14.20      0.92 o 
  -1   5  17       19.47       22.06      1.32 o 
   0   5  17        4.15        3.49      0.68 o 
   1   5  17        2.02        1.71      0.52 o 
   2   5  17       98.68      102.71      2.26 o 
   3   5  17       14.11       13.62      4.50 o 
   4   5  17        9.16        7.63      1.50 o 
   5   5  17        3.09        3.97      1.31 o 
   6   5  17        1.17        0.35      1.12 o 
   7   5  17       11.99       12.57      4.44 o 
 -10   6  17        7.31        6.17      1.41 o 
  -9   6  17        0.32        0.24      0.29 o 
  -8   6  17        0.01        0.62      0.30 o 
  -7   6  17        4.25        4.88      0.56 o 
  -6   6  17        0.09        0.42      0.36 o 
  -5   6  17       18.10       17.83      1.38 o 
  -4   6  17        0.97        0.68      0.48 o 
  -3   6  17        0.13        0.27      0.40 o 
  -2   6  17        5.67        4.80      0.85 o 
  -1   6  17        5.44        5.78      0.85 o 
   0   6  17        5.61        5.83      0.81 o 
   1   6  17       18.86       19.65      1.19 o 
   2   6  17        0.21        0.09      0.47 o 
   3   6  17       19.07       21.00      1.81 o 
   4   6  17       29.38       34.09      2.52 o 
   5   6  17        0.26        0.18      0.91 o 
  -7   7  17        0.02       -0.38      0.38 o 
  -6   7  17        0.26        0.70      0.43 o 
  -5   7  17        0.25       -0.37      0.37 o 
  -4   7  17        0.48        1.22      0.54 o 
  -3   7  17        1.15        1.03      0.51 o 
  -2   7  17        4.36        4.91      0.90 o 
  -1   7  17        0.42        0.72      0.51 o 
   0   7  17        0.90        0.44      0.57 o 
   1   7  17        0.36        0.41      0.56 o 
 -15   0  18       14.32        9.43      4.44 o 
 -14   0  18        6.84        4.62      2.03 o 
 -13   0  18       23.34       25.70      3.14 o 
 -12   0  18        0.02        0.18      1.11 o 
 -11   0  18       26.31       31.43      3.14 o 
 -10   0  18       15.57       16.45      2.40 o 
  -9   0  18       30.62       26.31      2.34 o 
  -8   0  18      193.06      189.95      4.57 o 
  -7   0  18       74.38       85.38      2.60 o 
  -6   0  18      140.58      138.18      2.62 o 
  -5   0  18       36.68       43.25      1.31 o 
  -4   0  18      275.29      298.59      5.82 o 
  -3   0  18        0.52        1.23      0.43 o 
  -2   0  18       66.60       65.65      1.65 o 
  -1   0  18       68.14       65.83      1.59 o 
   0   0  18      150.44      136.65      3.08 o 
   1   0  18      275.87      276.03      7.36 o 
   2   0  18      146.66      127.92      5.57 o 
   3   0  18      364.26      387.92     11.99 o 
   4   0  18       75.18       90.38      4.28 o 
   5   0  18       92.63       92.85      3.60 o 
   6   0  18       57.94       63.14      3.07 o 
   7   0  18        2.49        5.57      1.73 o 
   8   0  18        0.05        0.81      1.26 o 
   9   0  18        2.97        3.14      1.44 o 
 -15   1  18        7.33        7.02      1.97 o 
 -14   1  18        8.04        8.62      2.07 o 
 -13   1  18        0.10        0.18      0.78 o 
 -12   1  18       14.31       13.35      1.70 o 
 -11   1  18        0.02        1.04      1.12 o 
 -10   1  18        1.00        0.05      0.81 o 
  -9   1  18        0.07        0.08      0.17 o 
  -8   1  18        6.60        5.59      0.30 o 
  -7   1  18      321.81      319.65      6.56 o 
  -6   1  18       67.96       72.97      1.22 o 
  -5   1  18       44.05       43.92      0.89 o 
  -4   1  18      136.66      132.53      2.04 o 
  -3   1  18        0.14       -0.24      0.24 o 
  -2   1  18       50.38       57.67      1.14 o 
  -1   1  18        0.19        0.41      0.26 o 
   0   1  18       87.71       88.11      1.32 o 
   1   1  18       16.12       18.05      0.77 o 
   2   1  18        3.46        3.16      0.44 o 
   3   1  18       68.96       57.39      3.57 o 
   4   1  18       81.20       76.68      2.56 o 
   5   1  18        0.06        0.63      0.79 o 
   6   1  18        4.39        5.26      1.12 o 
   7   1  18       28.29       30.51      1.87 o 
   8   1  18        1.42        0.84      0.81 o 
   9   1  18        7.90       13.88      1.45 o 
 -15   2  18        0.13        0.40      1.28 o 
 -14   2  18        2.74        3.63      1.37 o 
 -13   2  18        0.84        0.31      1.12 o 
 -12   2  18        0.20       -0.03      0.81 o 
 -11   2  18        0.00       -0.72      1.50 o 
 -10   2  18        3.54        2.56      1.26 o 
  -9   2  18        0.44        0.58      0.15 o 
  -8   2  18       47.86       49.03      1.60 o 
  -7   2  18        0.94        1.64      0.32 o 
  -6   2  18        6.91        7.02      0.43 o 
  -5   2  18       44.11       45.08      1.03 o 
  -4   2  18       44.93       41.42      1.23 o 
  -3   2  18       72.98       73.51      1.39 o 
  -2   2  18        1.88        1.67      0.33 o 
  -1   2  18        0.06        0.30      0.26 o 
   0   2  18        0.03        0.06      0.38 o 
   1   2  18        0.71        0.98      0.31 o 
   2   2  18       81.27       82.36      3.28 o 
   3   2  18       62.73       59.16      4.34 o 
   4   2  18        0.08        0.29      0.60 o 
   5   2  18        5.97        5.34      0.96 o 
   6   2  18       31.78       39.93      2.53 o 
   7   2  18       11.39       14.63      1.36 o 
   8   2  18       19.44       23.46      1.86 o 
 -14   3  18        0.65        0.64      0.97 o 
 -13   3  18        3.53        2.71      1.24 o 
 -12   3  18        3.27        2.37      1.11 o 
 -11   3  18        8.12        7.90      1.42 o 
 -10   3  18        2.06        3.23      1.11 o 
  -9   3  18        0.01        0.03      0.12 o 
  -8   3  18        1.22        1.83      0.24 o 
  -7   3  18        0.05       -0.34      0.34 o 
  -6   3  18       25.94       31.30      1.29 o 
  -5   3  18       28.27       26.63      0.85 o 
  -4   3  18        0.00        0.14      0.28 o 
  -3   3  18        9.77        8.07      0.77 o 
  -2   3  18        1.58        1.67      0.60 o 
  -1   3  18        5.09        4.52      0.82 o 
   0   3  18        8.29        8.55      0.98 o 
   1   3  18       25.01       23.45      1.33 o 
   2   3  18       47.82       39.54      1.32 o 
   3   3  18        6.25        4.34      0.59 o 
   4   3  18        0.10       -0.31      0.68 o 
   5   3  18        0.00        0.07      0.66 o 
   6   3  18       14.43       11.70      1.56 o 
   7   3  18        1.16        2.41      1.15 o 
   8   3  18       17.22       22.59      2.63 o 
 -13   4  18        0.15        0.57      0.81 o 
 -12   4  18        0.31        0.45      0.71 o 
 -11   4  18        4.36        3.74      1.91 o 
 -10   4  18       11.53       14.07      4.27 o 
  -9   4  18        2.80        1.94      0.40 o 
  -8   4  18       25.53       29.27      1.98 o 
  -7   4  18        0.74        0.60      0.40 o 
  -6   4  18        5.42        5.05      0.58 o 
  -5   4  18        0.36        1.21      0.45 o 
  -4   4  18        0.14        0.12      0.32 o 
  -3   4  18        6.92        4.60      0.66 o 
  -2   4  18       15.26       14.26      1.36 o 
  -1   4  18        0.86        0.69      0.61 o 
   0   4  18        0.80        1.37      0.48 o 
   1   4  18       18.75       18.92      1.63 o 
   2   4  18       14.15       14.71      2.77 o 
   3   4  18        9.03        6.02      1.31 o 
   4   4  18        7.13        5.97      1.59 o 
   5   4  18        0.53        0.38      1.09 o 
   6   4  18        0.56        1.78      1.10 o 
   7   4  18        0.08        0.96      0.91 o 
 -11   5  18       12.57       19.59      3.14 o 
 -10   5  18        0.28        0.00      1.11 o 
  -9   5  18        6.86        6.01      0.94 o 
  -8   5  18        1.06        0.97      0.33 o 
  -7   5  18        0.01        0.10      0.24 o 
  -6   5  18        1.80        2.02      0.47 o 
  -5   5  18       10.04       10.99      0.96 o 
  -4   5  18        0.29        0.38      0.41 o 
  -3   5  18       22.67       25.06      1.05 o 
  -2   5  18        5.43        6.17      0.60 o 
  -1   5  18        1.40        1.77      0.44 o 
   0   5  18        8.81        7.98      0.88 o 
   1   5  18       13.85       12.88      2.31 o 
   2   5  18       34.40       25.60      2.15 o 
   3   5  18        8.86        8.56      1.93 o 
   4   5  18       31.21       35.72      2.61 o 
   5   5  18        5.11        3.51      1.31 o 
  -9   6  18        2.81        2.13      0.50 o 
  -8   6  18        0.00        0.14      0.27 o 
  -7   6  18        3.25        3.77      0.52 o 
  -6   6  18        0.28        0.33      0.36 o 
  -5   6  18        0.58        1.30      0.45 o 
  -4   6  18       17.77       19.95      1.18 o 
  -3   6  18        2.71        2.17      0.53 o 
  -2   6  18        6.57        7.50      1.23 o 
  -1   6  18        3.81        3.83      0.57 o 
   0   6  18        0.59        0.52      0.42 o 
   1   6  18       13.50       14.01      1.12 o 
   2   6  18        4.28        3.36      1.21 o 
   3   6  18        0.88        0.90      0.89 o 
 -14   1  19        7.74        7.58      3.88 o 
 -13   1  19        0.14        0.90      1.26 o 
 -12   1  19        0.51        0.46      0.91 o 
 -11   1  19        7.76        7.78      1.37 o 
 -10   1  19        2.44        2.59      1.66 o 
  -9   1  19        0.05        0.68      1.12 o 
  -8   1  19        8.34        8.05      0.47 o 
  -7   1  19       13.56       11.63      0.56 o 
  -6   1  19       44.01       42.56      0.87 o 
  -5   1  19        3.63        3.72      0.40 o 
  -4   1  19       95.78      101.45      1.92 o 
  -3   1  19       50.36       53.43      1.17 o 
  -2   1  19       48.52       50.55      0.92 o 
  -1   1  19       29.99       28.65      0.74 o 
   0   1  19       37.72       37.86      0.95 o 
   1   1  19        3.34        2.46      0.41 o 
   2   1  19       16.36       15.02      1.17 o 
   3   1  19        7.35        7.73      0.95 o 
   4   1  19        0.30        1.09      0.62 o 
   5   1  19        3.22        2.86      0.76 o 
   6   1  19        0.01       -0.02      0.56 o 
   7   1  19        1.73        1.43      0.87 o 
   8   1  19        7.33        9.99      1.32 o 
 -14   2  19        0.60        0.55      1.29 o 
 -13   2  19        4.63        3.88      1.66 o 
 -12   2  19        7.27        9.51      1.76 o 
 -11   2  19        6.00        8.81      1.85 o 
 -10   2  19       20.07       23.24      2.28 o 
  -9   2  19        0.00       -0.61      0.84 o 
  -8   2  19       10.25        7.51      0.51 o 
  -7   2  19       48.71       57.20      1.54 o 
  -6   2  19        8.89        9.16      0.50 o 
  -5   2  19       15.80       12.95      0.52 o 
  -4   2  19        5.53        5.61      0.41 o 
  -3   2  19      100.76      101.21      1.85 o 
  -2   2  19       35.94       38.12      0.94 o 
  -1   2  19       26.80       27.55      1.08 o 
   0   2  19        0.04       -0.29      0.29 o 
   1   2  19        4.11        3.58      0.65 o 
   2   2  19        1.64        1.80      0.35 o 
   3   2  19        3.86        5.09      1.04 o 
   4   2  19       29.30       30.12      1.88 o 
   5   2  19        1.24        2.70      0.84 o 
   6   2  19        0.46        0.08      0.61 o 
   7   2  19        2.03        2.58      1.08 o 
 -13   3  19        5.60        4.99      1.85 o 
 -12   3  19        6.66        6.28      1.85 o 
 -11   3  19        0.88        2.23      1.02 o 
 -10   3  19       17.60       21.40      2.30 o 
  -9   3  19        2.86        2.93      1.02 o 
  -8   3  19        4.40        4.16      0.32 o 
  -7   3  19       26.74       28.36      0.80 o 
  -6   3  19       14.82       13.71      0.65 o 
  -5   3  19       10.68       10.92      0.75 o 
  -4   3  19       14.33       15.09      0.81 o 
  -3   3  19        5.72        5.38      0.65 o 
  -2   3  19        5.28        4.54      0.67 o 
  -1   3  19        0.09        0.05      0.32 o 
   0   3  19      103.50      107.97      2.78 o 
   1   3  19        6.41        5.98      1.26 o 
   2   3  19        0.08       -0.01      0.51 o 
   3   3  19       21.95       26.27      2.62 o 
   4   3  19        6.01        5.66      1.03 o 
   5   3  19       15.19       20.43      1.59 o 
   6   3  19        9.95       13.26      1.96 o 
 -12   4  19       13.54       23.52      2.96 o 
 -11   4  19        9.97        7.04      5.36 o 
 -10   4  19       13.34       16.38      3.42 o 
  -9   4  19       11.88       14.68      9.24 o 
  -8   4  19        0.00       -0.29      0.29 o 
  -7   4  19        3.14        3.61      0.52 o 
  -6   4  19        0.00       -0.18      0.39 o 
  -5   4  19        0.03        0.75      0.45 o 
  -4   4  19        2.41        2.74      0.46 o 
  -3   4  19        0.04       -0.19      0.31 o 
  -2   4  19       23.84       25.31      0.93 o 
  -1   4  19       36.56       39.59      1.51 o 
   0   4  19       37.47       40.57      1.73 o 
   1   4  19        1.10        0.99      0.46 o 
   2   4  19       33.86       37.53      1.44 o 
   3   4  19        9.43        7.58      0.66 o 
   4   4  19       13.36       14.94      2.18 o 
   5   4  19        0.49        1.36      1.26 o 
 -10   5  19        0.78        1.11      1.48 o 
  -9   5  19        0.00        0.55      1.29 o 
  -8   5  19        0.02       -0.28      0.30 o 
  -7   5  19        0.52        0.82      0.46 o 
  -6   5  19        8.69        9.43      0.89 o 
  -5   5  19        2.20        1.17      0.41 o 
  -4   5  19        5.67        3.46      0.81 o 
  -3   5  19       33.54       41.40      2.26 o 
  -2   5  19       10.62       13.40      0.89 o 
  -1   5  19        0.91        0.63      0.44 o 
   0   5  19       25.13       28.39      1.59 o 
   1   5  19       13.11       13.81      2.04 o 
   2   5  19        0.04        0.37      1.20 o 
   3   5  19        8.07        8.15      2.22 o 
  -7   6  19        1.39        1.75      0.48 o 
  -6   6  19        0.12        0.20      0.35 o 
  -5   6  19        0.71        0.95      0.46 o 
  -4   6  19        0.39        0.53      0.41 o 
  -3   6  19        8.09        8.59      0.82 o 
  -2   6  19        4.18        3.32      0.63 o 
  -1   6  19        1.70        1.26      0.48 o 
   0   6  19        6.30        5.11      0.62 o 
 -10   0  20       27.41       31.24      3.14 o 
  -9   0  20      131.79      144.62      7.59 o 
  -8   0  20        0.16        0.31      0.50 o 
  -7   0  20        1.42        1.53      0.41 o 
  -6   0  20      202.04      203.74      4.19 o 
  -5   0  20      273.01      282.96      6.86 o 
  -4   0  20        1.28        2.33      0.49 o 
  -3   0  20        0.51        0.34      0.36 o 
  -2   0  20        0.58        0.25      0.35 o 
  -1   0  20        8.39        9.49      0.59 o 
   0   0  20        0.02       -0.02      0.42 o 
   1   0  20       22.19       25.38      1.63 o 
   2   0  20        0.08        0.18      0.65 o 
   3   0  20       68.96       61.11      2.74 o 
   4   0  20       29.10       27.53      2.02 o 
   5   0  20       53.46       74.01      3.52 o 
   6   0  20       46.76       61.00      3.46 o 
 -13   1  20        1.51        2.22      1.66 o 
 -12   1  20        1.72        1.11      2.40 o 
 -11   1  20        0.01        0.37      1.85 o 
 -10   1  20        0.15        0.39      0.95 o 
  -9   1  20       29.03       31.51      2.69 o 
  -8   1  20       74.42       68.08      4.14 o 
  -7   1  20       31.00       26.07      1.02 o 
  -6   1  20       80.06       72.75      1.21 o 
  -5   1  20        2.38        1.64      0.41 o 
  -4   1  20        2.40        1.69      0.36 o 
  -3   1  20       19.71       16.74      0.58 o 
  -2   1  20       46.02       50.90      1.13 o 
  -1   1  20       93.79       94.54      1.91 o 
   0   1  20        0.81        1.64      0.27 o 
   1   1  20       65.00       64.23      2.36 o 
   2   1  20        2.20        1.78      0.73 o 
   3   1  20        3.47        4.65      0.96 o 
   4   1  20        1.94        1.08      0.74 o 
   5   1  20        7.62        5.48      1.19 o 
   6   1  20       38.22       49.64      2.45 o 
 -13   2  20        0.22       -1.29      1.48 o 
 -12   2  20        0.67        0.00      0.92 o 
 -11   2  20        2.98        1.66      1.29 o 
 -10   2  20       10.96       15.34      2.22 o 
  -9   2  20       24.76       27.92      2.44 o 
  -8   2  20        1.61        0.98      0.43 o 
  -7   2  20        0.87       -0.13      0.19 o 
  -6   2  20       39.91       43.72      1.19 o 
  -5   2  20       10.81       10.70      0.73 o 
  -4   2  20       33.11       30.11      0.85 o 
  -3   2  20       19.11       22.61      0.65 o 
  -2   2  20       15.28       13.60      0.57 o 
  -1   2  20       63.82       65.85      1.68 o 
   0   2  20      118.34      117.53      2.13 o 
   1   2  20       34.66       39.28      1.30 o 
   2   2  20        1.75        2.28      0.71 o 
   3   2  20       13.45       12.02      1.05 o 
   4   2  20        1.65        1.56      0.71 o 
   5   2  20        1.39        2.18      0.96 o 
   6   2  20        7.15        8.50      1.29 o 
 -12   3  20        0.16       -1.48      1.48 o 
 -11   3  20        0.12       -0.92      1.29 o 
 -10   3  20        0.86        0.74      1.11 o 
  -9   3  20       28.87       32.72      2.96 o 
  -8   3  20       33.25       30.87      1.92 o 
  -7   3  20       13.61       12.89      0.53 o 
  -6   3  20        2.52        2.57      0.46 o 
  -5   3  20        2.69        3.05      0.40 o 
  -4   3  20       13.48       16.17      0.73 o 
  -3   3  20        5.03        5.47      0.57 o 
  -2   3  20        0.55        1.04      0.43 o 
  -1   3  20        0.73        1.18      0.42 o 
   0   3  20        0.40       -0.22      0.39 o 
   1   3  20        0.20        0.11      0.32 o 
   2   3  20       18.49       16.88      1.38 o 
   3   3  20        0.01       -0.23      0.71 o 
   4   3  20        1.76        1.45      1.14 o 
   5   3  20        2.54        1.84      1.26 o 
 -10   4  20        0.02        0.00      0.92 o 
  -9   4  20        9.73       13.68      2.40 o 
  -8   4  20        3.00        2.28      1.29 o 
  -7   4  20       10.85       15.45      1.99 o 
  -6   4  20        2.34        3.37      0.60 o 
  -5   4  20        1.28        0.58      0.47 o 
  -4   4  20        4.50        4.29      0.71 o 
  -3   4  20        1.86        2.11      0.81 o 
  -2   4  20        1.47        1.44      0.78 o 
  -1   4  20        0.58       -0.31      0.66 o 
   0   4  20        0.19        0.69      0.71 o 
   1   4  20       34.05       32.38      2.15 o 
   2   4  20        7.31        5.92      1.62 o 
   3   4  20        0.58        1.94      1.05 o 
  -8   5  20        0.32        0.20      0.55 o 
  -7   5  20       10.46       12.29      2.20 o 
  -6   5  20        0.00       -0.16      0.40 o 
  -5   5  20        0.18        0.26      0.38 o 
  -4   5  20        2.46        2.35      0.74 o 
  -3   5  20        7.84        7.57      1.07 o 
  -2   5  20        3.73        3.06      0.71 o 
  -1   5  20        4.51        4.62      0.59 o 
   0   5  20        3.84        4.01      1.30 o 
   1   5  20       15.79       16.07      1.76 o 
 -12   1  21        2.82        1.66      1.48 o 
 -11   1  21        0.01       -1.11      1.29 o 
 -10   1  21        0.76        1.11      1.29 o 
  -9   1  21        7.50        8.69      1.85 o 
  -8   1  21        1.81        0.92      1.11 o 
  -7   1  21        6.42        5.66      0.53 o 
  -6   1  21       37.51       40.80      1.31 o 
  -5   1  21       45.26       44.08      1.01 o 
  -4   1  21        5.86        5.46      0.43 o 
  -3   1  21        2.63        2.74      0.37 o 
  -2   1  21        1.33        0.96      0.28 o 
  -1   1  21        3.37        3.26      0.39 o 
   0   1  21        3.50        3.68      0.44 o 
   1   1  21        3.64        5.08      0.77 o 
   2   1  21       14.84       14.38      1.03 o 
   3   1  21        0.10       -0.20      0.50 o 
   4   1  21        4.09        3.18      0.81 o 
 -11   2  21        0.09       -0.18      1.11 o 
 -10   2  21       10.37       11.27      2.03 o 
  -9   2  21        0.07        0.55      1.11 o 
  -8   2  21       31.96       35.87      2.96 o 
  -7   2  21        8.50        7.04      0.44 o 
  -6   2  21       15.01       14.29      0.57 o 
  -5   2  21        0.01       -0.10      0.26 o 
  -4   2  21        8.46        8.48      0.51 o 
  -3   2  21        5.85        6.99      0.54 o 
  -2   2  21        1.49        1.14      0.39 o 
  -1   2  21        0.78        0.79      0.36 o 
   0   2  21        2.16        1.21      0.48 o 
   1   2  21       64.56       63.54      2.11 o 
   2   2  21       54.37       62.31      2.46 o 
   3   2  21       12.70       12.83      1.20 o 
   4   2  21        4.95        3.75      0.91 o 
 -10   3  21        2.20        3.70      1.48 o 
  -9   3  21       11.52       12.01      3.51 o 
  -8   3  21        5.24        5.17      1.48 o 
  -7   3  21        0.80        0.51      0.34 o 
  -6   3  21        0.68        1.14      0.30 o 
  -5   3  21        5.00        6.35      1.06 o 
  -4   3  21       13.46       16.38      0.91 o 
  -3   3  21        1.54        1.83      0.71 o 
  -2   3  21        0.14        0.18      0.43 o 
  -1   3  21       11.15       11.47      0.95 o 
   0   3  21        1.44        1.30      0.86 o 
   1   3  21        0.46        0.60      0.78 o 
   2   3  21        4.90        3.62      1.19 o 
   3   3  21        5.77        8.08      1.47 o 
  -7   4  21        0.10        0.16      0.27 o 
  -6   4  21        2.15        1.09      0.38 o 
  -5   4  21       27.98       25.68      1.54 o 
  -4   4  21       20.33       21.29      1.24 o 
  -3   4  21        0.79        0.86      0.66 o 
  -2   4  21       15.79       15.10      3.14 o 
  -1   4  21        0.08        0.44      0.81 o 
   0   4  21       15.36       17.63      1.63 o 
   1   4  21        2.41        1.83      1.00 o 
 -10   0  22        0.75        0.55      1.11 o 
  -9   0  22       14.75        9.06      1.85 o 
  -8   0  22        0.02        0.18      0.92 o 
  -7   0  22       11.21       12.94      1.85 o 
  -6   0  22       26.08       19.83      0.86 o 
  -5   0  22        1.71        0.13      0.27 o 
  -4   0  22        1.24        0.79      0.60 o 
  -3   0  22       11.05        9.83      0.67 o 
  -2   0  22      110.49      117.92      3.92 o 
  -1   0  22        0.59        0.59      0.31 o 
   0   0  22        7.16        6.84      1.26 o 
   1   0  22        1.41        2.66      1.09 o 
   2   0  22       45.37       41.76      2.29 o 
   3   0  22       23.60       28.85      2.08 o 
 -10   1  22       19.13       21.81      2.59 o 
  -9   1  22        0.20       -0.18      0.92 o 
  -8   1  22        6.64        5.54      1.48 o 
  -7   1  22        2.93        3.14      1.11 o 
  -6   1  22        2.01        1.89      0.34 o 
  -5   1  22        5.70        4.93      0.45 o 
  -4   1  22        1.50        2.27      0.33 o 
  -3   1  22       10.20        8.34      1.96 o 
  -2   1  22       13.28       13.84      0.67 o 
  -1   1  22        2.52        3.41      0.39 o 
   0   1  22        2.31        1.62      0.57 o 
   1   1  22        0.08        0.63      0.48 o 
   2   1  22        0.07        0.70      0.60 o 
  -9   2  22        0.63       -0.55      1.11 o 
  -8   2  22       17.80       12.75      3.14 o 
  -7   2  22       46.81       49.19      3.14 o 
  -6   2  22        5.03        7.03      0.57 o 
  -5   2  22        0.07        0.42      0.36 o 
  -4   2  22        3.67        3.75      0.42 o 
  -3   2  22        4.67        4.72      0.93 o 
  -2   2  22       15.63       19.50      0.98 o 
  -1   2  22       16.90       17.30      1.06 o 
   0   2  22        8.21        6.43      0.80 o 
   1   2  22        2.78        1.26      0.69 o 
   2   2  22        1.43        2.54      0.78 o 
  -8   3  22       14.22       14.60      2.03 o 
  -7   3  22        2.67        3.14      1.11 o 
  -6   3  22       11.15        9.51      1.26 o 
  -5   3  22        9.30        9.37      0.61 o 
  -4   3  22        0.21        0.45      0.34 o 
  -3   3  22        0.02        0.65      0.37 o 
  -2   3  22        0.71        0.18      0.43 o 
  -1   3  22        0.11        0.29      0.54 o 
   0   3  22        4.77        4.57      1.00 o 
  -7   1  23        5.82        5.54      2.22 o 
  -6   1  23        3.44        2.81      0.66 o 
  -5   1  23        5.65        4.27      0.39 o 
  -4   1  23       16.82       15.98      0.79 o 
  -3   1  23       21.51       21.46      0.69 o 
  -2   1  23        1.52        1.22      0.46 o 
  -1   1  23        0.38       -0.05      0.37 o 
  -6   2  23        4.90        3.10      0.69 o 
  -5   2  23        0.00        0.22      0.27 o 
  -4   2  23        3.84        3.84      0.75 o 
  -3   2  23        0.57        0.20      0.38 o 
  -2   2  23       10.32       11.46      1.28 o 
                                                 
